# Supplementary material for: Bayesian panel smooth transition model with spatial correlation
Source: PLoS One. 2019 Mar 4;14(3):e0211467. doi: 10.1371/journal.pone.0211467 (PMC6398831; doi:10.1371/journal.pone.0211467)
Supplement: S1 Data — (XLS) [file pone.0211467.s001.xls]

## Sheet: Sheet1
CITY_ID	year	GDP	capital	labor	str2	str3
1	2006	78702835	1.84157e+08	943.661	0.24508	0.689355
2	2006	43591500	5.79217e+07	734.151	0.4172	0.438712
3	2006	11999550	2.20806e+07	828.4	0.27542	0.211304
4	2006	12816666	1.5365e+07	517.413	0.376244	0.271594
5	2006	4279969	7.57208e+06	272.401	0.25562	0.249987
6	2006	13594576	2.04761e+07	662.163	0.282195	0.308987
7	2006	5469867	1.2274e+07	316.499	0.34803	0.229815
8	2006	7298720	1.91222e+07	296.36	0.333896	0.276294
9	2006	5520509	8.49654e+06	210.111	0.219648	0.324007
10	2006	20266320	4.05922e+07	703.64	0.349944	0.314302
11	2006	23621410	2.39453e+07	538.586	0.369387	0.289014
12	2006	7909297	1.57678e+07	511.759	0.310359	0.25638
13	2006	4841665	6.53922e+06	339.732	0.164882	0.257825
14	2006	3239324	5.68309e+06	234.153	0.210866	0.335512
15	2006	25196338	7.48253e+07	540.95	0.282228	0.46255
16	2006	1586389	3.12277e+06	148.37	0.259004	0.381294
17	2006	4578224	6.50379e+06	172.151	0.35826	0.386205
18	2006	2540231	4.15183e+06	261.479	0.208443	0.304585
19	2006	4602450	3.38855e+06	237.736	0.191482	0.320886
20	2006	3930333	4.88904e+06	140.358	0.337773	0.321721
21	2006	4003426	5.14064e+06	120.083	0.433434	0.381745
22	2006	11360123	1.2798e+07	268.299	0.360849	0.340057
23	2006	5091464	6.45843e+06	97.7087	0.240853	0.281398
24	2006	3481105	4.03153e+06	211.956	0.232631	0.304294
25	2006	3853331	4.66869e+06	186.468	0.23865	0.34759
26	2006	4572440	9.36209e+06	177.672	0.281037	0.371352
27	2006	25696699	5.41158e+07	439.859	0.303922	0.485526
28	2006	103663700	2.91532e+08	1060.12	0.36999	0.567526
29	2006	15694600	4.2616e+07	262.349	0.547369	0.331721
30	2006	6510600	1.51497e+07	394.082	0.242509	0.398892
31	2006	5273800	1.53957e+07	354.627	0.2966	0.309423
32	2006	27737800	7.69487e+07	449.168	0.423781	0.462051
33	2006	17583400	4.98721e+07	569.413	0.424942	0.334275
34	2006	4542000	1.25503e+07	391.649	0.313981	0.30494
35	2006	48202600	1.21407e+08	455.714	0.611549	0.305102
36	2006	10022800	1.94573e+07	372.513	0.409919	0.337658
37	2006	33005900	7.06286e+07	338.635	0.557973	0.343943
38	2006	14288000	3.07305e+07	691.419	0.309048	0.313247
39	2006	11742600	2.46599e+07	595.259	0.277536	0.360401
40	2006	11001600	2.16225e+07	339.256	0.461233	0.344336
41	2006	10215200	1.77881e+07	198.824	0.489359	0.297885
42	2006	34415068	7.41816e+07	499.52	0.458113	0.372191
43	2006	7610154	3.1037e+07	193.335	0.442381	0.319099
44	2006	13466481	4.07892e+07	251.556	0.607794	0.240658
45	2006	12346957	3.28672e+07	342.454	0.635862	0.443218
46	2006	3553709	1.5557e+07	189.317	0.233913	0.298051
47	2006	28744435	1.03224e+08	420.159	0.521638	0.313634
48	2006	3874000	1.48966e+07	184.931	0.29427	0.255362
49	2006	16776266	4.55618e+07	326.486	0.533569	0.275705
50	2006	14633068	4.04304e+07	423.315	0.384917	0.341104
51	2006	18375038	4.55704e+07	567.119	0.463253	0.375263
52	2006	3351979	1.09585e+07	72.4042	0.379298	0.391297
53	2006	16640515	2.4571e+07	452.73	0.317765	0.331089
54	2006	4500075	5.1955e+06	209.029	0.239546	0.354906
55	2006	3931859	7.69283e+06	221.934	0.262305	0.226738
56	2006	3839988	6.46507e+06	238.531	0.155966	0.320733
57	2006	4236808	5.71221e+06	223.17	0.333475	0.315925
58	2006	19007599	19199579	487.386	0.557635	0.243155
59	2006	4535752	7.63017e+06	195.304	0.227466	0.356348
60	2006	11680229	4.04002e+07	116.598	0.478789	0.404446
61	2006	7169115	7.60871e+06	333.799	0.28958	0.313145
62	2006	5396000	3.97872e+07	680.448	0.217444	0.282076
63	2006	2919800	5.84108e+06	93.8585	0.33795	0.304604
64	2006	14503100	2.60374e+07	136.676	0.356757	0.336036
65	2006	8336700	2.53421e+07	280.508	0.331558	0.260542
66	2006	21850856	4.85623e+07	453.544	0.318408	0.40796
67	2006	14560939	1.73179e+07	610.261	0.287024	0.305292
68	2006	8413300	1.35415e+07	430.595	0.192889	0.275645
69	2006	5058700	7.6388e+06	212.283	0.266715	0.264651
70	2006	14048600	19793721	768.797	0.216004	0.279999
71	2006	32065800	6.80845e+07	563.317	0.428076	0.361763
72	2006	13685270	3.80945e+07	187.8	0.425696	0.350172
73	2006	10181800	2.01145e+07	414.718	0.343096	0.334084
74	2006	17208800	4.46314e+07	642.93	0.332243	0.292644
75	2006	10033800	2.60547e+07	419.342	0.221286	0.298358
76	2006	24057504	8.68453e+07	488.597	0.363051	0.291532
77	2006	7599500	1.52057e+07	279.614	0.318847	0.322647
78	2006	16451600	2.7223e+07	314.313	0.410983	0.306075
79	2006	60738277	8.00125e+07	552.768	0.388253	0.473546
80	2006	10363164	1.66024e+07	103.372	0.67902	0.232594
81	2006	5160945	8.35356e+06	294.034	0.251948	0.254806
82	2006	9418767	1.15304e+07	281.456	0.366676	0.249752
83	2006	4867500	4.59311e+06	453.386	0.305348	0.242863
84	2006	9349604	1.05831e+07	222.649	0.445575	0.249945
85	2006	3300161	6.03709e+06	182.902	0.420993	0.209242
86	2006	2475548	4.82997e+06	234.871	0.322726	0.180084
87	2006	4322273	1.1111e+07	289.224	0.225524	0.26993
88	2006	2643088	1.09854e+07	247.973	0.182742	0.216832
89	2006	29281591	4.41339e+07	260.18	0.560795	0.355276
90	2006	7373823	7.99751e+06	359.94	0.372028	0.236176
91	2006	3492438	7.98422e+06	364.002	0.201691	0.301809
92	2006	4005559	6.39275e+06	232.757	0.181582	0.300836
93	2006	58135624	7.77504e+07	143.024	0.574299	0.423045
94	2006	26265085	4.11185e+07	122.301	0.64426	0.333294
95	2006	2441995	4.49095e+06	193.882	0.193551	0.204502
96	2006	7701767	8.74111e+06	535.184	0.118971	0.210722
97	2006	9231302	1.06178e+07	509.802	0.223017	0.212501
98	2006	3393210	3.34669e+06	194.543	0.268652	0.210452
99	2006	7477029	1.19424e+07	67.3085	0.426699	0.473839
100	2006	4059573	5.22863e+06	223.053	0.284	0.351667
101	2006	2341263	2.89885e+06	108.555	0.245763	0.323446
102	2006	1944549	2.49123e+06	218.662	0.206448	0.300804
103	2006	4057513	9.04636e+06	263.893	0.187225	0.307636
104	2006	2374387	3.10993e+06	92.7728	0.442631	0.31189
105	2006	10136482	2.80158e+07	254.39	0.328802	0.509204
106	2006	3856794	8.23695e+06	226.079	0.280058	0.271836
107	2006	4603998	6.33464e+06	233.445	0.273826	0.300642
108	2006	5887387	7.01754e+06	304.077	0.238767	0.304933
109	2006	3644086	6.42022e+06	161.501	0.303225	0.307224
110	2006	5502093	8.63812e+06	359.685	0.244398	0.257466
111	2006	1900399	5.22991e+06	159.132	0.0938272	0.319753
112	2006	4736781	8.99523e+06	218.736	0.142739	0.224422
113	2006	17411922	3.45164e+07	581.225	0.241422	0.35386
114	2006	7288301	2.87605e+07	338.423	0.196429	0.328444
115	2006	3801684	4.70484e+06	260.469	0.121057	0.251492
116	2006	1716110	4.39938e+06	96.8787	0.256214	0.361377
117	2006	2847362	6.09014e+06	178.379	0.204962	0.307443
118	2006	1919006	4.60368e+06	102.194	0.258228	0.339241
119	2006	1356863	825611	135.201	0.106301	0.361523
120	2006	1303332	1.17848e+06	99.548	0.224614	0.408504
121	2006	4815986	3.74227e+06	441.007	0.16127	0.289503
122	2006	2785370	2.00676e+06	193.415	0.135975	0.327449
123	2006	1300017	1.37268e+06	85.1855	0.345336	0.369067
124	2006	3972715	2.0158e+06	443.345	0.130826	0.267487
125	2006	1692288	2.68533e+06	116.856	0.224104	0.384683
126	2006	16203336	1.47827e+07	209.866	0.277527	0.372473
127	2006	20940751	27012532	764.027	0.278899	0.380198
128	2006	2362214	1.51957e+06	148.722	0.277712	0.342604
129	2006	1142269	1.57378e+06	69.4124	0.398756	0.285974
130	2006	3470888	2.6648e+06	208.985	0.192464	0.349372
131	2006	4942100	6.44478e+06	416.163	0.229105	0.285152
132	2006	3590200	4.33875e+06	241.302	0.190603	0.285104
133	2006	2987300	3.82301e+06	384.507	0.130659	0.315011
134	2006	3444000	5.05087e+06	309.865	0.290236	0.247045
135	2006	1300900	2.74138e+06	107.544	0.191886	0.247156
136	2006	3722901	4.08777e+06	301.219	0.22501	0.222501
137	2006	3783600	3.85923e+06	653.529	0.245083	0.204392
138	2006	10737600	2.51405e+07	321.661	0.226617	0.455823
139	2006	2247200	3.65079e+06	145.273	0.279271	0.289827
140	2006	3049800	8.84702e+06	162.867	0.383346	0.32183
141	2006	1874889	6.02745e+06	101.02	0.200662	0.228225
142	2006	3563500	6.06887e+06	470.138	0.174774	0.218081
143	2006	4289000	9.55841e+06	86.6502	0.396748	0.308943
144	2006	3590100	3.36281e+06	417.567	0.15982	0.23958
145	2006	2436300	2.75395e+06	50.0513	0.348471	0.400139
146	2006	4797190	8.31912e+06	156.795	0.27111	0.41701
147	2006	2878800	5.87639e+06	187.725	0.197534	0.263917
148	2006	5062201	8.2496e+06	316.612	0.265628	0.402833
149	2006	2247759	2.55208e+06	102.9	0.332264	0.353804
150	2006	4514277	1.09251e+07	462.536	0.228956	0.359088
151	2006	11838973	2.25442e+07	324.174	0.211965	0.489133
152	2006	4397203	6.76456e+06	358.135	0.241385	0.338701
153	2006	1432082	2.32581e+06	75.6581	0.238345	0.361496
154	2006	3135607	4.72081e+06	257.07	0.204651	0.313178
155	2006	2142709	2.45672e+06	75.2964	0.35	0.317284
156	2006	2654942	4.05569e+06	121.89	0.406438	0.251808
157	2006	3517803	3.94985e+06	315.5	0.234418	0.262228
158	2006	5827320	7.13543e+06	576.83	0.245981	0.282499
159	2006	6460021	1.1017e+07	393.309	0.303205	0.203351
160	2006	4562361	6.51226e+06	270.003	0.282374	0.227589
161	2006	2216682	3.58476e+06	107.288	0.303405	0.262739
162	2006	6399858	1.51968e+07	409.554	0.291598	0.191315
163	2006	6990957	1.28916e+07	252.259	0.309399	0.252792
164	2006	4121470	7.99208e+06	159.838	0.216767	0.249335
165	2006	13336460	2.22332e+07	471.935	0.279431	0.250724
166	2006	4752888	5.71475e+06	353.694	0.183455	0.188423
167	2006	20134777	3.85871e+07	491.277	0.314599	0.388937
168	2006	6509783	1.08792e+07	622.041	0.185161	0.208327
169	2006	7185397	1.05885e+07	332.107	0.281587	0.230558
170	2006	6754105	1.02288e+07	360.669	0.228452	0.242991
171	2006	6777441	1.06735e+07	802.955	0.221926	0.236693
172	2006	3802783	4.90116e+06	189.48	0.285357	0.202238
173	2006	12030522	1.90767e+07	782.625	0.215247	0.230808
174	2006	5719231	7.36414e+06	604.063	0.184467	0.241668
175	2006	5883499	1.35724e+07	580.608	0.176937	0.297767
176	2006	3381500	3.74304e+06	253.735	0.192174	0.369985
177	2006	6751838	5.89934e+06	423.843	0.26936	0.313468
178	2006	2183300	2.11503e+06	184.263	0.200481	0.334403
179	2006	4041503	4.37844e+06	376.867	0.259691	0.35717
180	2006	3487304	4.08746e+06	215.942	0.24115	0.327434
181	2006	3911900	5.94166e+06	533.787	0.26	0.342869
182	2006	6949100	1.15651e+07	293.08	0.231089	0.34548
183	2006	25907569	4.88071e+07	599.619	0.326792	0.479167
184	2006	4380700	4.49405e+06	473.858	0.12131	0.379853
185	2006	1683300	2.13255e+06	77.9438	0.288779	0.339934
186	2006	4010300	4.4897e+06	186.262	0.394606	0.360539
187	2006	2341500	3.04966e+06	206.327	0.251767	0.4343
188	2006	7238368	6.70074e+06	434.138	0.149454	0.290093
189	2006	7334020	7.87655e+06	384.813	0.175006	0.306004
190	2006	1275435	1.99915e+06	115.33	0.0879982	0.294993
191	2006	3362102	4.27955e+06	330.738	0.158741	0.313012
192	2006	3339081	3.724e+06	357.168	0.110191	0.246762
193	2006	17989572	3.9909e+07	450.746	0.294348	0.360069
194	2006	3591162	3.37625e+06	294.335	0.164722	0.318673
195	2006	4220780	7.94491e+06	208.329	0.279288	0.255695
196	2006	6052653	6.20724e+06	269.234	0.284522	0.315851
197	2006	4095117	6.47379e+06	533.174	0.146732	0.275113
198	2006	6720697	5.66799e+06	518.966	0.19809	0.344876
199	2006	4145477	5.0785e+06	412.529	0.149572	0.293373
200	2006	5462338	7.00168e+06	330.752	0.217596	0.307314
201	2006	3950600	6.95813e+06	205.121	0.1471	0.317593
202	2006	4130283	1.04352e+07	237.452	0.113523	0.230699
203	2006	4280089	1.19245e+07	342.079	0.162252	0.294874
204	2006	2850871	2.05905e+07	211.352	0.138534	0.282418
205	2006	10101178	2.28671e+07	161.394	0.322104	0.454396
206	2006	2782323	7.51711e+06	136.319	0.134243	0.288965
207	2006	9000845	3.32874e+07	163.977	0.302807	0.411096
208	2006	8000046	21130994	107.135	0.261792	0.377358
209	2006	1523965	1.84427e+06	32.9382	0.449074	0.444444
210	2006	6070178	8.12647e+06	343.414	0.168574	0.238981
211	2006	2034565	2.13327e+06	170.314	0.200139	0.188325
212	2006	2488920	8.68562e+06	267.666	0.0779843	0.164006
213	2006	1896526	3.29697e+06	147.534	0.169188	0.18069
214	2006	2972745	9.09154e+06	260.541	0.0831357	0.153583
215	2006	6223355	5.31053e+06	247.961	0.153182	0.378183
216	2006	2704162	3.58591e+06	211.995	0.203026	0.276974
217	2006	2651941	5.58279e+06	329.383	0.219767	0.273533
218	2006	1940282	1.94902e+06	160.396	0.113649	0.206011
219	2006	8701481	1.42909e+07	462.129	0.145362	0.283273
220	2006	4150625	5.47873e+06	419.087	0.149947	0.332235
221	2006	2450725	3.50614e+06	239.741	0.234516	0.246789
222	2006	1196125	1.75219e+06	56.5445	0.177003	0.233204
223	2006	1996407	2.22304e+06	104.588	0.140517	0.248003
224	2006	34915700	8.94991e+07	2210.23	0.19199	0.324308
225	2006	5608402	4.75096e+06	366.958	0.202617	0.311028
226	2006	1664814	2.25172e+06	210.555	0.210352	0.21367
227	2006	1460812	1.7124e+06	254.903	0.121721	0.270199
228	2006	4003974	8.69707e+06	444.712	0.151551	0.229682
229	2006	3964607	5.00499e+06	505.03	0.141029	0.260637
230	2006	5392036	2.68983e+06	264.089	0.254964	0.303249
231	2006	27504776	8.28504e+07	759.238	0.300365	0.412792
232	2006	2409397	3.13289e+06	259.678	0.25297	0.250874
233	2006	1489092	3.60619e+06	105.009	0.215536	0.275711
234	2006	2811095	5.00614e+06	314.828	0.192609	0.219565
235	2006	3001036	2.83794e+06	336.751	0.189854	0.228026
236	2006	2808286	6.05038e+06	235.326	0.173034	0.245506
237	2006	3012878	2.83491e+06	290.463	0.265031	0.247234
238	2006	3664350	5.76768e+06	240.914	0.272851	0.26694
239	2006	3199990	2.18152e+06	220.154	0.251142	0.287019
240	2006	3311151	3.7498e+06	333.104	0.216652	0.213165
241	2006	4280679	6.81754e+06	359.981	0.212951	0.250644
242	2006	2900717	4.69922e+06	75.0086	0.340223	0.303657
243	2006	4645307	8.4472e+06	473.46	0.134568	0.325668
244	2006	6028845	1.66236e+07	229.211	0.260409	0.397667
245	2006	2539238	6.15619e+06	194.239	0.144827	0.281681
246	2006	1237372	1.52995e+06	168.733	0.0928177	0.248757
247	2006	1956234	4.35016e+06	374.405	0.0780954	0.214748
248	2006	701749	2.52406e+06	80.5387	0.0572044	0.201494
249	2006	5368252	1.1147e+07	415.142	0.102585	0.247643
250	2006	12072855	2.11255e+07	358.872	0.240375	0.394662
251	2006	1354865	2.95656e+06	170.47	0.111248	0.159071
252	2006	1141738	1.65559e+06	153.939	0.0874741	0.224871
253	2006	4158666	4.50863e+06	146.968	0.178282	0.232854
254	2006	1246806	2.89959e+06	168.013	0.0562995	0.216839
255	2006	4394720	9.3301e+06	256.398	0.14545	0.298697
256	2006	4531110	6.33115e+06	156.115	0.13298	0.327505
257	2006	3500700	3.28913e+06	393.097	0.123836	0.259431
258	2006	836310	1.64221e+06	61.3704	0.237792	0.292726
259	2006	4839650	8.20348e+06	362.699	0.168845	0.259801
260	2006	4769300	7.23348e+06	269.856	0.209234	0.282003
261	2006	14736800	3.74224e+07	546.643	0.274997	0.404975
262	2006	1141600	2.29661e+06	176.192	0.0983302	0.310111
263	2006	2467900	2.86518e+06	274.494	0.130149	0.469812
264	2006	1572362	2.03043e+06	215.686	0.394151	0.541842
265	2006	986572	8.91802e+06	12.4726	0.55	0.353448
266	2006	1732453	2.49925e+06	64.5655	0.1651	0.387413
267	2006	1267042	3.30409e+06	90.056	0.167241	0.290053
268	2006	1616223	3.20748e+06	132.609	0.120601	0.307495
269	2006	1526136	2.33021e+06	33.1681	0.244083	0.370192
270	2006	1757102	3.03425e+06	123.621	0.19804	0.20739
271	2006	1715456	2.59795e+06	178.362	0.077578	0.263367
272	2006	6384705	1.30066e+07	222.14	0.298141	0.417663
273	2006	807964	1.20025e+06	207.529	0.191356	0.209646
274	2006	1255928	1.95674e+06	159.7	0.141612	0.219038
275	2006	1663925	2.73139e+06	249.55	0.174049	0.207921
276	2006	934900	825751	194.15	0.037117	0.181755
277	2006	519279	1.5441e+06	105.755	0.183698	0.207641
278	2006	1297701	2.97492e+06	51.0559	0.314013	0.33106
279	2006	1196379	1.77024e+06	89.2727	0.205873	0.304921
280	2006	3352918	8.64741e+06	101.175	0.285291	0.446367
281	2006	750050	2.28596e+06	72.8601	0.221427	0.219168
1	2007	8.92018e+07	2.05874e+08	972.709	0.241965	0.693434
2	2007	50217408	7.58972e+07	746.149	0.425619	0.448911
3	2007	1.34035e+07	2.63269e+07	835.699	0.293033	0.207092
4	2007	1.45725e+07	1.9918e+07	520.866	0.389811	0.276047
5	2007	4.98188e+06	9.77134e+06	272.923	0.26505	0.257654
6	2007	1.5593e+07	2.63647e+07	666.786	0.292936	0.313022
7	2007	5.66678e+06	1.30503e+07	317.771	0.372778	0.231893
8	2007	8393528	2.39786e+07	298.936	0.343733	0.282862
9	2007	6.26026e+06	1.01498e+07	210.749	0.240382	0.313353
10	2007	2.29415e+07	5.02663e+07	710.444	0.369528	0.327745
11	2007	2.71646e+07	3.17403e+07	539.061	0.379701	0.29353
12	2007	8.93751e+06	1.93374e+07	516.76	0.317325	0.266932
13	2007	5.43235e+06	8.73466e+06	340.088	0.175993	0.251146
14	2007	3.88395e+06	8.12718e+06	234.202	0.216078	0.342748
15	2007	3.09285e+07	9.06163e+07	544.302	0.28887	0.46072
16	2007	1.84338e+06	3.83474e+06	148.06	0.254001	0.368322
17	2007	5.31532e+06	8.60687e+06	171.564	0.348653	0.395433
18	2007	3.09146e+06	5.97677e+06	260.859	0.219348	0.324299
19	2007	5.30018e+06	4.68485e+06	237.278	0.179603	0.389026
20	2007	4.5867e+06	6.17173e+06	140.629	0.337134	0.32776
21	2007	4.58392e+06	6.25462e+06	119.609	0.427215	0.378546
22	2007	1.32118e+07	1.62002e+07	268.597	0.363026	0.338085
23	2007	5.5446e+06	8.45749e+06	98.3436	0.24275	0.290068
24	2007	4.00327e+06	5.16501e+06	213.727	0.228504	0.329643
25	2007	4.47757e+06	6.48134e+06	186.196	0.241067	0.354647
26	2007	5.54637e+06	1.25105e+07	178.29	0.248857	0.459405
27	2007	3.01679e+07	6.76704e+07	443.397	0.310479	0.490896
28	2007	1.18488e+08	3.07906e+08	1072.54	0.37703	0.563889
29	2007	1.8143e+07	5.01894e+07	266.562	0.556375	0.332498
30	2007	7.50021e+06	1.9577e+07	398.299	0.277162	0.385639
31	2007	6.07014e+06	1.95586e+07	359.685	0.295042	0.362904
32	2007	3.20926e+07	8.77072e+07	460.334	0.416655	0.460591
33	2007	2.04319e+07	5.73705e+07	571.44	0.445357	0.341703
34	2007	5236926	1.57191e+07	396.457	0.313981	0.30494
35	2007	55915016	1.32845e+08	465.749	0.635555	0.294853
36	2007	1.15964e+07	2.43859e+07	373.462	0.412084	0.338001
37	2007	3.80558e+07	8.01191e+07	344.402	0.563509	0.349568
38	2007	16474064	3.70738e+07	701.835	0.318895	0.324218
39	2007	13503990	3.02782e+07	604.005	0.287539	0.360287
40	2007	1.27289e+07	2.64854e+07	342.545	0.495545	0.330852
41	2007	11798556	2.17642e+07	200.477	0.515965	0.29042
42	2007	3.94397e+07	8.35181e+07	502.316	0.460185	0.382356
43	2007	8.70602e+06	3.25842e+07	192.604	0.445478	0.363368
44	2007	1.54191e+07	4.56737e+07	251.632	0.625485	0.237881
45	2007	1.41743e+07	3.5038e+07	343.063	0.44816	0.314724
46	2007	4.11875e+06	1.64046e+07	189.757	0.238884	0.312487
47	2007	3.30274e+07	1.09071e+08	421.786	0.522613	0.323207
48	2007	4513210	1.65684e+07	185.088	0.292839	0.267167
49	2007	1.91753e+07	4.94667e+07	325.917	0.536958	0.287856
50	2007	1.67549e+07	4.36968e+07	425.394	0.409605	0.352951
51	2007	2.10027e+07	4.84559e+07	571.214	0.466383	0.354945
52	2007	3.92182e+06	1.26332e+07	72.2376	0.418818	0.386511
53	2007	1.91532e+07	3.17769e+07	455.781	0.323356	0.357248
54	2007	5.21109e+06	7.06739e+06	209.126	0.260472	0.354275
55	2007	4.52164e+06	9.81616e+06	221.513	0.249383	0.251588
56	2007	4.47743e+06	7.58495e+06	238.947	0.164658	0.328697
57	2007	4.93588e+06	7.464e+06	224.355	0.335327	0.31721
58	2007	2.20298e+07	2.40047e+07	487.591	0.56283	0.246304
59	2007	5.23879e+06	1.03603e+07	194.88	0.227286	0.35976
60	2007	1.36191e+07	4.54597e+07	120.934	0.500847	0.437365
61	2007	8.25165e+06	9.99997e+06	334.876	0.292621	0.302942
62	2007	6318716	4.1226e+07	684.23	0.0449171	0.1176
63	2007	3.41325e+06	6.89567e+06	93.8178	0.344202	0.305076
64	2007	1.68381e+07	3.03697e+07	137.033	0.362973	0.33
65	2007	9.7481e+06	2.76533e+07	280.278	0.339088	0.266047
66	2007	2.53033e+07	5.51881e+07	452.698	0.319242	0.409553
67	2007	1.69344e+07	2.18499e+07	612.432	0.288237	0.303251
68	2007	9.77625e+06	1.62837e+07	434.661	0.241381	0.280702
69	2007	5.90856e+06	1.0169e+07	212.095	0.263602	0.25777
70	2007	1.63245e+07	2.46833e+07	769.029	0.217224	0.284969
71	2007	37196328	7.75726e+07	567.315	0.430605	0.367141
72	2007	1.57791e+07	4.18203e+07	187.905	0.430616	0.355943
73	2007	1.18211e+07	2.44835e+07	413.592	0.348278	0.346837
74	2007	1.99278e+07	5.18722e+07	643.013	0.332289	0.295816
75	2007	1.15589e+07	2.94786e+07	420.38	0.222021	0.301154
76	2007	2.8051e+07	9.43402e+07	487.591	0.375642	0.303568
77	2007	8.82302e+06	1.76132e+07	284.552	0.330009	0.332492
78	2007	19083856	3.09489e+07	314.041	0.392744	0.336751
79	2007	6.97883e+07	9.08801e+07	568.568	0.39722	0.478565
80	2007	1.19902e+07	1.89803e+07	106.697	0.681955	0.233424
81	2007	5.95057e+06	1.04671e+07	299.699	0.252132	0.258031
82	2007	1.0841e+07	1.36428e+07	285.49	0.382165	0.250289
83	2007	5.74852e+06	6.1381e+06	466.613	0.296399	0.263409
84	2007	1.09764e+07	1.43687e+07	229.999	0.451823	0.258945
85	2007	3.76878e+06	6.66611e+06	186.754	0.425827	0.209124
86	2007	2.93352e+06	6.10445e+06	242.473	0.309928	0.204488
87	2007	5.7443e+06	1.4814e+07	296.244	0.237137	0.276644
88	2007	3.24043e+06	1.22531e+07	246.567	0.189283	0.218841
89	2007	3.49037e+07	5.07327e+07	265.422	0.565593	0.356916
90	2007	8.2808e+06	9.28599e+06	368.142	0.378284	0.240863
91	2007	3.92899e+06	8.59788e+06	370.009	0.209367	0.299642
92	2007	4.60239e+06	7.93204e+06	236.1	0.185352	0.308324
93	2007	6.67397e+07	8.37633e+07	156.116	0.541002	0.457946
94	2007	3.10453e+07	4.5567e+07	125.889	0.653581	0.325348
95	2007	2.80317e+06	5.44251e+06	197.457	0.196634	0.202129
96	2007	8.70531e+06	1.03118e+07	547.626	0.113284	0.211911
97	2007	1.04406e+07	1.09216e+07	526.639	0.258097	0.198304
98	2007	3.83772e+06	4.3601e+06	199.228	0.268758	0.214597
99	2007	8.72569e+06	1.4218e+07	70.3396	0.431688	0.495526
100	2007	4.67988e+06	6.81304e+06	226.399	0.289865	0.404678
101	2007	2.71587e+06	4.10248e+06	111.875	0.236486	0.340541
102	2007	2.24595e+06	3.20488e+06	219.368	0.22383	0.289362
103	2007	4.71077e+06	1.11101e+07	270.813	0.197388	0.309144
104	2007	2.62607e+06	4.01706e+06	93.8319	0.418451	0.329489
105	2007	1.17989e+07	3.09898e+07	259.977	0.338892	0.508041
106	2007	4.42374e+06	1.02081e+07	229.663	0.27774	0.303608
107	2007	5.26237e+06	7.91045e+06	236.921	0.276638	0.295831
108	2007	6.49379e+06	8.62491e+06	312.366	0.242138	0.312369
109	2007	4.22714e+06	7.90216e+06	162.677	0.299663	0.323232
110	2007	6.25038e+06	1.04581e+07	363.803	0.203966	0.216107
111	2007	2.25957e+06	6.52114e+06	158.452	0.0886999	0.324423
112	2007	5.69835e+06	1.19055e+07	219.646	0.159802	0.214992
113	2007	2.04938e+07	4.43541e+07	582.455	0.252884	0.355191
114	2007	8.62935e+06	3.48365e+07	337.839	0.198604	0.33566
115	2007	4.59243e+06	6.39805e+06	261.537	0.144993	0.31988
116	2007	2.06963e+06	5.9394e+06	96.3536	0.253308	0.36673
117	2007	3.41911e+06	8.38061e+06	177.177	0.203644	0.317256
118	2007	2.33735e+06	6.22108e+06	101.445	0.243902	0.358537
119	2007	1.51277e+06	1.14244e+06	135.522	0.120262	0.373385
120	2007	1.45322e+06	1.55587e+06	99.4002	0.219268	0.407912
121	2007	5.36982e+06	4.93341e+06	442.315	0.169904	0.303407
122	2007	3.18368e+06	2.67285e+06	195.162	0.149994	0.335428
123	2007	1.46772e+06	1.7779e+06	85.1679	0.318238	0.436099
124	2007	4.42958e+06	2.72678e+06	448.625	0.153372	0.248582
125	2007	1.93225e+06	3.399e+06	117.192	0.2382	0.385379
126	2007	1.79047e+07	1.80793e+07	212.947	0.284476	0.391405
127	2007	2.37678e+07	3.43999e+07	769.121	0.279154	0.397462
128	2007	2.6504e+06	2.00472e+06	148.867	0.277987	0.357859
129	2007	1.31247e+06	2.09254e+06	69.7281	0.389949	0.305206
130	2007	3.95334e+06	3.91619e+06	210.197	0.190995	0.350358
131	2007	5.60434e+06	8.94825e+06	419.29	0.229071	0.284397
132	2007	4074877	5.81607e+06	243.803	0.194415	0.292413
133	2007	3.34518e+06	4.84749e+06	395.539	0.136045	0.314871
134	2007	3.90343e+06	7.02167e+06	312.263	0.298062	0.242294
135	2007	1.49812e+06	3.81716e+06	108.441	0.239165	0.329173
136	2007	4.21432e+06	5.95953e+06	304.666	0.239302	0.233901
137	2007	4.2679e+06	5.0304e+06	668.604	0.264301	0.209522
138	2007	1.26811e+07	3.52706e+07	328.644	0.3637	0.37801
139	2007	2.51911e+06	4.75085e+06	146.631	0.302172	0.298395
140	2007	3415776	1.04248e+07	164.301	0.39299	0.35123
141	2007	2.10925e+06	7.49776e+06	101.551	0.201998	0.219756
142	2007	4.11014e+06	7.42264e+06	477.292	0.185147	0.229962
143	2007	5052442	1.18265e+07	87.373	0.397415	0.323102
144	2007	4.00655e+06	4.25888e+06	423.531	0.185622	0.251621
145	2007	2.80418e+06	3.62788e+06	50.5421	0.34844	0.400025
146	2007	5.59352e+06	1.16916e+07	158.153	0.283853	0.41673
147	2007	3.21274e+06	8.11494e+06	188.855	0.200021	0.286973
148	2007	5.77597e+06	1.08934e+07	328.053	0.254988	0.341537
149	2007	2.57368e+06	3.37778e+06	106.834	0.334707	0.355202
150	2007	5.11919e+06	1.37669e+07	481.675	0.286566	0.328899
151	2007	1.36622e+07	2.82581e+07	336.076	0.222214	0.493143
152	2007	4.99522e+06	8.60257e+06	368.76	0.267327	0.316823
153	2007	1.63257e+06	3.01441e+06	78.5963	0.239855	0.344185
154	2007	3.57459e+06	6.43307e+06	263.424	0.209439	0.3085
155	2007	2.48126e+06	3.72125e+06	77.8781	0.346502	0.336098
156	2007	3.02478e+06	5.67026e+06	126.308	0.416527	0.253929
157	2007	3.99622e+06	5.47865e+06	328.148	0.235866	0.265163
158	2007	6.61401e+06	9.02429e+06	599.932	0.264447	0.28232
159	2007	7.62928e+06	1.41143e+07	403.444	0.326524	0.211619
160	2007	5.22847e+06	8.32836e+06	278.462	0.259459	0.245165
161	2007	2.64007e+06	4.80308e+06	111.039	0.331949	0.279274
162	2007	7.46223e+06	1.93682e+07	420.839	0.305429	0.215901
163	2007	8.17942e+06	1.6408e+07	257.941	0.320974	0.26159
164	2007	4.89218e+06	1.00456e+07	163.258	0.217405	0.255923
165	2007	1.5497e+07	2.82434e+07	487.138	0.277303	0.283256
166	2007	5.37076e+06	7.2973e+06	364.339	0.177363	0.195658
167	2007	2.33362e+07	4.81243e+07	509.447	0.349052	0.378104
168	2007	7.34955e+06	1.37137e+07	641.094	0.235895	0.207131
169	2007	8.24884e+06	1.34161e+07	342.376	0.307606	0.250782
170	2007	7.84827e+06	1.27844e+07	372.316	0.251998	0.238992
171	2007	7.61107e+06	1.35223e+07	840.698	0.232948	0.227511
172	2007	4.29714e+06	6.24523e+06	194.084	0.289277	0.223418
173	2007	1.36065e+07	2.40179e+07	811.868	0.240941	0.221076
174	2007	6.50277e+06	9.54516e+06	618.814	0.213208	0.230918
175	2007	6.65424e+06	1.71517e+07	601.643	0.215553	0.29725
176	2007	3936066	4.761e+06	259.607	0.188235	0.372813
177	2007	7.6971e+06	7.91194e+06	433.1	0.283802	0.355422
178	2007	2.48678e+06	2.90038e+06	189.187	0.204437	0.332805
179	2007	4.63156e+06	5.85951e+06	384.551	0.277264	0.374492
180	2007	3.93368e+06	5.18521e+06	222.183	0.246535	0.326039
181	2007	4.47521e+06	7.88055e+06	543.965	0.263456	0.348442
182	2007	7991465	1.42556e+07	298.75	0.239742	0.361457
183	2007	2.99491e+07	6.09818e+07	616.319	0.331524	0.480868
184	2007	4.92391e+06	6.10684e+06	485.02	0.138437	0.362506
185	2007	1.94926e+06	2.94592e+06	79.6324	0.298217	0.34846
186	2007	4.66799e+06	5.80611e+06	190.051	0.399296	0.388732
187	2007	2809800	4.09964e+06	212.889	0.251753	0.442481
188	2007	8.29517e+06	8.27935e+06	446.089	0.163617	0.300045
189	2007	8.44879e+06	1.01748e+07	395.758	0.220732	0.305246
190	2007	1.45655e+06	2.41455e+06	118.369	0.0867989	0.0555241
191	2007	3.85969e+06	5.73011e+06	339.128	0.164905	0.311624
192	2007	3.76014e+06	4.76967e+06	365.923	0.109788	0.254869
193	2007	2.08679e+07	4.99129e+07	464.582	0.306639	0.367268
194	2007	4.10829e+06	4.19822e+06	303.317	0.199833	0.303024
195	2007	4.87078e+06	9.7146e+06	213.354	0.287462	0.265522
196	2007	6.97871e+06	8.36704e+06	277.236	0.289097	0.31822
197	2007	4.57015e+06	8.33427e+06	546.396	0.155745	0.287015
198	2007	7.74896e+06	7.30285e+06	531.292	0.200996	0.354172
199	2007	4.72584e+06	7.02428e+06	422.888	0.26249	0.320411
200	2007	6.10689e+06	8.71218e+06	339.959	0.16051	0.297424
201	2007	4.59455e+06	8.91125e+06	206	0.147571	0.369386
202	2007	4.95634e+06	1.28956e+07	240.749	0.136111	0.233333
203	2007	5.13611e+06	1.49103e+07	344.731	0.196337	0.254213
204	2007	3.24144e+06	2.0646e+07	216.431	0.115419	0.299559
205	2007	1.21113e+07	2.89131e+07	163.393	0.312774	0.490294
206	2007	3.26366e+06	9.44686e+06	138.8	0.144144	0.293919
207	2007	1.063e+07	3.61135e+07	168.144	0.29712	0.414267
208	2007	1.00641e+07	2.77286e+07	109.631	0.259302	0.382329
209	2007	1.80437e+06	2.35886e+06	36.318	0.447005	0.43318
210	2007	6.96674e+06	1.13219e+07	347.726	0.193725	0.24699
211	2007	2.34585e+06	2.85576e+06	172.375	0.135116	0.229416
212	2007	2.90457e+06	1.00283e+07	273.56	0.0805913	0.174548
213	2007	2.181e+06	4.30151e+06	150.503	0.147575	0.155674
214	2007	3.43055e+06	1.11293e+07	265.918	0.151034	0.175084
215	2007	7.18798e+06	7.77654e+06	249.793	0.217023	0.309309
216	2007	3.12601e+06	4.73714e+06	213.72	0.203268	0.277124
217	2007	3.11338e+06	6.59538e+06	338.747	0.223112	0.271984
218	2007	2.26237e+06	2.89611e+06	163.237	0.204389	0.209139
219	2007	1.01981e+07	1.84581e+07	470.996	0.152398	0.2998
220	2007	4781520	7.23184e+06	430.685	0.27056	0.222701
221	2007	2.8698e+06	4.80693e+06	245.307	0.298845	0.186605
222	2007	1.44336e+06	2.60369e+06	57.4146	0.185479	0.24807
223	2007	2.37173e+06	3.34256e+06	107.718	0.191546	0.265115
224	2007	4.03625e+07	1.11268e+08	2245.04	0.201122	0.333897
225	2007	6.4104e+06	6.56192e+06	375.9	0.245595	0.31153
226	2007	1.90471e+06	3.19572e+06	214.807	0.21056	0.231931
227	2007	1.63611e+06	2.33701e+06	261.491	0.124403	0.27268
228	2007	4.58455e+06	1.08288e+07	454.273	0.153009	0.249043
229	2007	4.5371e+06	6.46457e+06	518.559	0.166745	0.25022
230	2007	6.19006e+06	4.01816e+06	269.24	0.26514	0.31671
231	2007	3.1713e+07	9.81333e+07	777.22	0.322929	0.424195
232	2007	2.76599e+06	4.42366e+06	267.934	0.294164	0.240928
233	2007	1.71097e+06	4.63074e+06	107.379	0.220652	0.283696
234	2007	3.21308e+06	6.12117e+06	323.199	0.1373	0.278513
235	2007	3.45119e+06	3.77349e+06	344.644	0.215442	0.250732
236	2007	3.20706e+06	7.51765e+06	243.631	0.18743	0.247768
237	2007	3.46481e+06	3.66726e+06	296.157	0.312442	0.241415
238	2007	4.22133e+06	7.1827e+06	246.279	0.243439	0.299566
239	2007	3.69919e+06	2.99315e+06	225.316	0.30194	0.266285
240	2007	3.81776e+06	4.89472e+06	341.8	0.268378	0.21368
241	2007	4.91422e+06	8.27994e+06	368.234	0.216989	0.269328
242	2007	3.31262e+06	5.68917e+06	76.9199	0.323089	0.329391
243	2007	5.3003e+06	1.01836e+07	476.755	0.134568	0.325668
244	2007	6.9814e+06	1.99364e+07	232.007	0.27116	0.418801
245	2007	2.94552e+06	7.23693e+06	199.213	0.146082	0.302493
246	2007	1.42422e+06	2.16483e+06	172.39	0.0998302	0.284822
247	2007	2.17533e+06	5.44126e+06	382.305	0.0805094	0.22034
248	2007	799503	3.14359e+06	82.6413	0.0755675	0.210573
249	2007	6.06612e+06	1.35209e+07	422.267	0.138297	0.254328
250	2007	1.35578e+07	2.70361e+07	362.51	0.239844	0.403883
251	2007	1.54319e+06	3.67846e+06	172.551	0.112884	0.164743
252	2007	1.28902e+06	2.16661e+06	155.99	0.0876609	0.224441
253	2007	4.70761e+06	5.54375e+06	148.624	0.174399	0.250938
254	2007	1.42884e+06	3.6521e+06	171.424	0.0688399	0.210959
255	2007	5.27806e+06	1.28243e+07	260.315	0.148737	0.323893
256	2007	5.19265e+06	8.78324e+06	160.279	0.136417	0.336319
257	2007	3.94879e+06	4.7957e+06	399.233	0.137807	0.253685
258	2007	964265	2.04015e+06	61.9506	0.261792	0.297979
259	2007	5.47848e+06	1.12422e+07	370.01	0.183321	0.264264
260	2007	5.47039e+06	9.61128e+06	275.201	0.249218	0.276917
261	2007	1.69031e+07	4.77958e+07	557.928	0.286598	0.407851
262	2007	1.28316e+06	3.36701e+06	177.566	0.0881875	0.358994
263	2007	2.78379e+06	3.5133e+06	276.865	0.128615	0.48275
264	2007	1.76733e+06	3.26502e+06	219.061	0.20409	0.304655
265	2007	1.16179e+06	8.61622e+06	12.9655	0.535135	0.371171
266	2007	1.95421e+06	3.3986e+06	66.8787	0.166163	0.391138
267	2007	1.41275e+06	3.68898e+06	92.002	0.251807	0.237739
268	2007	1.87272e+06	3.79987e+06	134.801	0.130777	0.296212
269	2007	1.77291e+06	2.61107e+06	33.8074	0.261426	0.363803
270	2007	1.98008e+06	3.64117e+06	126.038	0.196718	0.210432
271	2007	1.94395e+06	3.67322e+06	182.939	0.0780361	0.263125
272	2007	7.18279e+06	1.53036e+07	228.204	0.297831	0.429147
273	2007	888760	1.62804e+06	211.65	0.139979	0.271352
274	2007	1412919	2.67093e+06	162.126	0.142258	0.223702
275	2007	1.86027e+06	3.56937e+06	253.563	0.140641	0.238925
276	2007	1.04802e+06	1.23143e+06	197.091	0.0779203	0.124466
277	2007	571726	1.82692e+06	108.132	0.183236	0.214064
278	2007	1.48976e+06	3.65726e+06	51.5991	0.277182	0.378325
279	2007	1.33994e+06	2.40026e+06	91.9519	0.193001	0.303188
280	2007	3.82233e+06	1.06915e+07	104.583	0.267121	0.45735
281	2007	925037	2.7146e+06	74.5343	0.227781	0.216033
1	2008	9.71854e+07	2.2175e+08	1039.96	0.211438	0.724335
2	2008	5.85033e+07	9.93281e+07	745.744	0.420053	0.462073
3	2008	1.50119e+07	3.09871e+07	858.573	0.302713	0.207356
4	2008	1.6467e+07	2.50578e+07	533.99	0.401251	0.284784
5	2008	5.62953e+06	1.2307e+07	277.771	0.262216	0.272859
6	2008	1.73238e+07	3.31685e+07	697.909	0.293658	0.313206
7	2008	6.18246e+06	1.39735e+07	325.244	0.378767	0.222995
8	2008	9.38396e+06	2.99232e+07	307.024	0.35257	0.283589
9	2008	7.01149e+06	1.18881e+07	214.957	0.236613	0.318182
10	2008	2.52586e+07	6.0875e+07	726.786	0.360798	0.336019
11	2008	3.07232e+07	4.08044e+07	548.511	0.384466	0.304854
12	2008	9.84019e+06	2.28696e+07	531.178	0.315014	0.271955
13	2008	6.0788e+06	1.15406e+07	345.669	0.202778	0.284127
14	2008	4.66074e+06	1.18389e+07	234.142	0.219084	0.374809
15	2008	3.59729e+07	1.08754e+08	546.081	0.280168	0.458751
16	2008	2.08855e+06	4.7195e+06	147.298	0.237274	0.425367
17	2008	6.16577e+06	1.11641e+07	170.817	0.346121	0.377664
18	2008	3.70975e+06	8.5312e+06	260.921	0.230063	0.318417
19	2008	6.09521e+06	6.44142e+06	237.402	0.195402	0.362069
20	2008	5.32057e+06	7.66984e+06	140.357	0.310465	0.34186
21	2008	5.27151e+06	7.65061e+06	119.134	0.412073	0.393701
22	2008	1.5405e+07	2.0869e+07	268.958	0.359023	0.33396
23	2008	6.15451e+06	1.09079e+07	98.8826	0.251194	0.316141
24	2008	4.56373e+06	6.61479e+06	214.603	0.229151	0.340346
25	2008	5.19846e+06	8.98079e+06	185.749	0.239627	0.370872
26	2008	6.67228e+06	1.61366e+07	178.938	0.247619	0.476984
27	2008	3.51456e+07	8.35574e+07	446.479	0.31752	0.492722
28	2008	1.29981e+08	322943178	1099.64	0.402773	0.550418
29	2008	2.03927e+07	5.81377e+07	267.298	0.560867	0.337001
30	2008	8.50524e+06	2.49305e+07	400.052	0.301917	0.387859
31	2008	6.86533e+06	2.45041e+07	363.796	0.299167	0.364723
32	2008	3.59758e+07	9.83351e+07	465.286	0.402734	0.476604
33	2008	2.31494e+07	6.51569e+07	569.049	0.441855	0.35942
34	2008	5.93344e+06	1.95204e+07	398.316	0.362052	0.30526
35	2008	62904393	1.43297e+08	469.227	0.587133	0.35085
36	2008	1.31619e+07	2.99534e+07	373.214	0.417645	0.344717
37	2008	4.27747e+07	8.9041e+07	345.876	0.57	0.356857
38	2008	1.86981e+07	4.45126e+07	705.506	0.347737	0.316667
39	2008	1.52865e+07	3.72089e+07	604.806	0.300506	0.331151
40	2008	1.44345e+07	3.22891e+07	342.59	0.499268	0.34455
41	2008	1.33088e+07	2.59951e+07	200.261	0.510278	0.296856
42	2008	4.3778e+07	9.32193e+07	510.463	0.46293	0.395994
43	2008	9.6306e+06	3.42012e+07	194.727	0.437186	0.385427
44	2008	1.70628e+07	5.03097e+07	254.667	0.602582	0.272418
45	2008	1.56768e+07	3.69702e+07	347.578	0.446144	0.320379
46	2008	4.60476e+06	1.70821e+07	192.414	0.236896	0.345813
47	2008	3.63697e+07	1.14221e+08	427.94	0.528757	0.324619
48	2008	5.09993e+06	1.82151e+07	187.458	0.28855	0.279389
49	2008	2.0901e+07	5.29585e+07	329.235	0.539315	0.293595
50	2008	1.83633e+07	4.63489e+07	432.437	0.418797	0.358094
51	2008	2.27879e+07	5.06621e+07	581.537	0.48696	0.362332
52	2008	4.49048e+06	1.44498e+07	72.8964	0.419304	0.405063
53	2008	2.16432e+07	4.00013e+07	459.568	0.328946	0.383406
54	2008	5.96669e+06	9.29391e+06	210.507	0.281398	0.353643
55	2008	5.15919e+06	1.245e+07	222.669	0.236462	0.276438
56	2008	5.13113e+06	9.00322e+06	242.109	0.17335	0.33666
57	2008	5.67577e+06	9.45135e+06	228.819	0.337179	0.318495
58	2008	2.5136e+07	2.94598e+07	489.76	0.568024	0.249453
59	2008	5.9827e+06	1.39805e+07	195.223	0.227107	0.363171
60	2008	1.51309e+07	4.95725e+07	125.502	0.447359	0.497374
61	2008	9.37635e+06	1.30195e+07	338.56	0.295662	0.292738
62	2008	7.30444e+06	4.08485e+07	686.83	0.218939	0.320573
63	2008	3.83308e+06	8.11654e+06	94.0421	0.354362	0.297987
64	2008	1.91449e+07	3.53906e+07	137.353	0.374648	0.329577
65	2008	1.1028e+07	3.02878e+07	280.484	0.336957	0.250453
66	2008	2.85877e+07	6.27712e+07	450.941	0.338091	0.446963
67	2008	1.91528e+07	2.71322e+07	614.268	0.27152	0.319486
68	2008	1.10472e+07	1.94821e+07	436.696	0.199153	0.273608
69	2008	6.80075e+06	1.38669e+07	212.438	0.251217	0.26399
70	2008	1.84793e+07	3.04366e+07	772.338	0.295857	0.248914
71	2008	4.21062e+07	8.84959e+07	568.583	0.445309	0.345145
72	2008	1.76868e+07	4.62597e+07	188.316	0.413588	0.346966
73	2008	1.34051e+07	2.94682e+07	414.156	0.352099	0.345436
74	2008	2.25583e+07	6.0724e+07	643.93	0.331319	0.285059
75	2008	1.30616e+07	33314681	421.226	0.218955	0.256659
76	2008	3.18576e+07	1.03216e+08	486.554	0.338198	0.297433
77	2008	9.97884e+06	2.046e+07	286.128	0.318641	0.317723
78	2008	21469338	3.53288e+07	314.036	0.437884	0.302173
79	2008	7.83932e+07	1.01489e+08	579.985	0.402099	0.486074
80	2008	1.32491e+07	2.12436e+07	108.306	0.675662	0.254661
81	2008	6.79555e+06	1.2658e+07	303.462	0.251678	0.262584
82	2008	1.20118e+07	1.58734e+07	288.41	0.398204	0.257485
83	2008	6.66828e+06	7.96565e+06	474.29	0.309198	0.252446
84	2008	1.22387e+07	1.83461e+07	235.828	0.435504	0.281626
85	2008	4.22104e+06	7.27539e+06	189.445	0.430241	0.213294
86	2008	3.39702e+06	7.4311e+06	248.513	0.234362	0.22769
87	2008	6.80125e+06	1.97822e+07	300.148	0.180925	0.206358
88	2008	3.59687e+06	1.27178e+07	256.391	0.198767	0.201849
89	2008	4.01985e+07	5.74027e+07	269.482	0.544524	0.378042
90	2008	9.15029e+06	1.07854e+07	374.682	0.43928	0.265494
91	2008	4.32975e+06	9.09327e+06	373.728	0.208276	0.308046
92	2008	5.07643e+06	9.75711e+06	238.972	0.203426	0.339044
93	2008	7.48152e+07	8.92865e+07	168.691	0.540573	0.458383
94	2008	3.53917e+07	4.98841e+07	129.342	0.644126	0.335838
95	2008	3.08909e+06	6.43664e+06	201.686	0.193452	0.185268
96	2008	9.57584e+06	1.20233e+07	557.604	0.12636	0.216251
97	2008	1.1469e+07	1.12316e+07	536.738	0.243617	0.202463
98	2008	4.27906e+06	5.49657e+06	202.138	0.295134	0.234315
99	2008	9.51101e+06	1.62633e+07	73.5799	0.429557	0.498522
100	2008	4.99811e+06	8.53417e+06	230.633	0.261458	0.409467
101	2008	3.02819e+06	5.6084e+06	114.703	0.227157	0.374365
102	2008	2.41665e+06	4.10228e+06	224.172	0.217085	0.323668
103	2008	5.22425e+06	1.2743e+07	278.408	0.198413	0.310967
104	2008	2.87555e+06	4.9708e+06	95.6091	0.421569	0.330065
105	2008	1.27546e+07	3.411e+07	266.285	0.326686	0.525513
106	2008	4.83515e+06	1.20821e+07	234.994	0.30179	0.294757
107	2008	5.79913e+06	9.50479e+06	242.017	0.268754	0.303327
108	2008	6.76653e+06	1.00848e+07	319.279	0.227392	0.325666
109	2008	4.65408e+06	9.44726e+06	163.801	0.298544	0.334951
110	2008	6.75041e+06	1.24136e+07	369.16	0.222349	0.247815
111	2008	2.71601e+06	8.27518e+06	159.563	0.0964409	0.330654
112	2008	6.95198e+06	1.58017e+07	224.198	0.162353	0.229804
113	2008	2.38753e+07	5.661e+07	591.798	0.255332	0.372334
114	2008	1.04156e+07	4.24127e+07	344.676	0.209914	0.340881
115	2008	5.48337e+06	8.67596e+06	265.461	0.151669	0.338171
116	2008	2.50777e+06	8.09713e+06	96.988	0.25	0.371269
117	2008	4.17474e+06	1.1466e+07	179.066	0.202731	0.329832
118	2008	2.80248e+06	8.34484e+06	101.982	0.231947	0.407002
119	2008	1.74271e+06	1.57012e+06	135.934	0.121095	0.373591
120	2008	1.63341e+06	2.0306e+06	99.7655	0.219512	0.378049
121	2008	6.16456e+06	6.33031e+06	444.931	0.169575	0.295144
122	2008	3.68988e+06	3.42126e+06	196.701	0.132366	0.361741
123	2008	1.64678e+06	2.25014e+06	85.5233	0.332669	0.422311
124	2008	5.02314e+06	3.31403e+06	451.184	0.176496	0.28125
125	2008	2.22596e+06	4.14536e+06	117.611	0.222031	0.395869
126	2008	2.0107e+07	2.17217e+07	216.704	0.281505	0.395611
127	2008	2.69051e+07	4.30275e+07	773.751	0.258175	0.416115
128	2008	2.9764e+06	2.52267e+06	149.175	0.269231	0.375641
129	2008	1.64846e+06	2.70451e+06	70.5229	0.356962	0.556962
130	2008	4.50681e+06	5.50103e+06	210.975	0.18258	0.382747
131	2008	6.28807e+06	1.19367e+07	424.456	0.228942	0.284137
132	2008	4.52311e+06	7.4782e+06	247.743	0.197906	0.298429
133	2008	3.73991e+06	5.97371e+06	407.087	0.160681	0.327554
134	2008	4.41868e+06	9.38515e+06	315.84	0.300721	0.247511
135	2008	1.73782e+06	5.02283e+06	109.887	0.253817	0.343511
136	2008	5.03232e+06	8.41541e+06	309.32	0.261011	0.222675
137	2008	4.78005e+06	6.20757e+06	682.977	0.293275	0.225852
138	2008	1.48572e+07	4.79809e+07	336.535	0.374917	0.382548
139	2008	2.88438e+06	6.09039e+06	149.194	0.305839	0.296571
140	2008	3.94181e+06	1.14269e+07	166.549	0.418052	0.333333
141	2008	2.36236e+06	9.12299e+06	102.572	0.218543	0.286976
142	2008	4.67775e+06	8.96681e+06	485.128	0.189541	0.239286
143	2008	5.83557e+06	1.42503e+07	88.5708	0.380805	0.365325
144	2008	4.56947e+06	5.69603e+06	432.87	0.20275	0.251317
145	2008	3.17433e+06	4.81311e+06	51.089	0.364045	0.41573
146	2008	6.47506e+06	1.59523e+07	159.573	0.326021	0.432678
147	2008	3.62911e+06	1.0986e+07	191.35	0.277478	0.302263
148	2008	6.49797e+06	1.38053e+07	334.002	0.24699	0.350472
149	2008	2.96746e+06	5.04408e+06	109.041	0.337662	0.357143
150	2008	5.81028e+06	1.61832e+07	493.66	0.365714	0.277007
151	2008	1.57115e+07	3.51122e+07	340.934	0.242435	0.488473
152	2008	5.68456e+06	1.09541e+07	374.867	0.266667	0.315183
153	2008	1.8644e+06	3.8383e+06	80.0152	0.241791	0.358209
154	2008	4.08218e+06	8.73341e+06	267.204	0.203549	0.34549
155	2008	2.90555e+06	6.4681e+06	84.9011	0.348463	0.332357
156	2008	3.47849e+06	8.18708e+06	128.02	0.417881	0.263362
157	2008	4.60365e+06	8.50134e+06	334.401	0.236696	0.269658
158	2008	7.48706e+06	1.14017e+07	612.604	0.288192	0.279742
159	2008	8.63254e+06	1.77923e+07	410.394	0.327816	0.218741
160	2008	5.90607e+06	1.05012e+07	286.611	0.218685	0.168831
161	2008	2.99621e+06	6.17221e+06	114.098	0.346062	0.275656
162	2008	8.50172e+06	2.43275e+07	426.452	0.316639	0.230588
163	2008	9.20594e+06	2.04337e+07	261.302	0.322249	0.271394
164	2008	5.62993e+06	1.26594e+07	164.694	0.217216	0.26066
165	2008	1.77223e+07	3.53563e+07	496.564	0.307119	0.316371
166	2008	6.07648e+06	9.28804e+06	375.031	0.231297	0.202471
167	2008	2.61786e+07	5.92703e+07	520.514	0.363855	0.425783
168	2008	8.19033e+06	1.7111e+07	651.797	0.2291	0.213177
169	2008	9.28406e+06	1.67913e+07	346.438	0.32049	0.267555
170	2008	8.91956e+06	1.53085e+07	378.98	0.260355	0.220907
171	2008	8.54647e+06	1.6938e+07	859.371	0.227802	0.233399
172	2008	4.87081e+06	7.83326e+06	197.374	0.315925	0.225661
173	2008	1.52515e+07	2.9678e+07	830.098	0.242644	0.231859
174	2008	7.27204e+06	1.2407e+07	625.808	0.238061	0.241888
175	2008	7.46672e+06	2.13685e+07	611.363	0.205764	0.302395
176	2008	4.35723e+06	5.95368e+06	263.932	0.182716	0.382222
177	2008	8.82087e+06	1.04701e+07	439.383	0.29244	0.376326
178	2008	2.83493e+06	3.92644e+06	192.564	0.207813	0.332813
179	2008	5.30221e+06	7.70148e+06	394.782	0.331564	0.344303
180	2008	4.48439e+06	6.55545e+06	225.647	0.242511	0.337375
181	2008	5.1465e+06	1.0416e+07	552.737	0.382716	0.506173
182	2008	9.15822e+06	1.75474e+07	301.376	0.248273	0.374482
183	2008	3.44715e+07	7.5176e+07	626.496	0.342105	0.483333
184	2008	5.54432e+06	8.10743e+06	495.113	0.180848	0.358692
185	2008	2.25724e+06	3.9936e+06	80.3158	0.31401	0.344605
186	2008	5.20948e+06	7.31787e+06	193.466	0.399142	0.390558
187	2008	3.26218e+06	5.48803e+06	216.699	0.252841	0.445312
188	2008	9.39013e+06	9.97608e+06	447.247	0.169118	0.30211
189	2008	9.63162e+06	1.29596e+07	401.624	0.219687	0.343324
190	2008	1.64881e+06	2.8299e+06	119.837	0.110491	0.273438
191	2008	4.37149e+06	7.42701e+06	340.562	0.127339	0.355167
192	2008	4.24933e+06	5.97748e+06	370.623	0.130688	0.302771
193	2008	2.4019e+07	6.14595e+07	469.808	0.300126	0.388651
194	2008	4.5602e+06	4.84464e+06	308.615	0.199665	0.301381
195	2008	5.54295e+06	1.15563e+07	214.091	0.27205	0.280641
196	2008	7.91386e+06	1.09429e+07	278.94	0.292063	0.321088
197	2008	5.07744e+06	1.06574e+07	549.148	0.158988	0.317326
198	2008	8.67884e+06	9.265e+06	532.435	0.191816	0.345553
199	2008	5.35438e+06	9.46511e+06	422.488	0.170552	0.305828
200	2008	6.53438e+06	1.04944e+07	342.994	0.267361	0.338194
201	2008	5.28373e+06	1.15383e+07	209.778	0.137615	0.342508
202	2008	5.89309e+06	1.58933e+07	243.991	0.169395	0.261965
203	2008	6.07601e+06	1.81527e+07	351.444	0.193408	0.257155
204	2008	3.68228e+06	2.05612e+07	221.041	0.107807	0.289963
205	2008	1.44851e+07	3.64047e+07	167.65	0.301802	0.53003
206	2008	3.8446e+06	1.15686e+07	142.428	0.140607	0.302587
207	2008	1.20757e+07	3.8755e+07	172.685	0.298268	0.420141
208	2008	1.23687e+07	3.48866e+07	115.244	0.266156	0.403067
209	2008	2.03173e+06	3.17176e+06	37.1622	0.379592	0.538776
210	2008	7.86754e+06	1.46894e+07	349.673	0.218876	0.255
211	2008	2.64706e+06	3.73416e+06	173.86	0.150331	0.243709
212	2008	3.28245e+06	1.10224e+07	278.304	0.153591	0.127624
213	2008	2.32059e+06	5.35038e+06	152.569	0.164129	0.180203
214	2008	3.85594e+06	1.30596e+07	269.911	0.149336	0.185983
215	2008	8.19429e+06	1.09643e+07	251.015	0.208896	0.295852
216	2008	3.59179e+06	6.10063e+06	215.45	0.203236	0.277023
217	2008	3.4683e+06	7.98584e+06	345.229	0.226908	0.273896
218	2008	2.52933e+06	3.7954e+06	165.096	0.207124	0.206464
219	2008	1.16769e+07	2.30524e+07	475.813	0.159433	0.316326
220	2008	5.39834e+06	9.20411e+06	441.446	0.272377	0.206876
221	2008	3.31835e+06	6.6227e+06	250.746	0.261318	0.223667
222	2008	1.73377e+06	3.68897e+06	58.3064	0.120316	0.349112
223	2008	2.77279e+06	4.85187e+06	108.489	0.242575	0.282227
224	2008	4.61344e+07	1.35867e+08	2248.1	0.205782	0.340379
225	2008	6.69887e+06	8.97618e+06	384.984	0.293268	0.266479
226	2008	1.96757e+06	4.34704e+06	220.983	0.222579	0.223861
227	2008	1.83735e+06	3.06379e+06	283.781	0.138829	0.233189
228	2008	5.23097e+06	1.33911e+07	467.049	0.172222	0.248611
229	2008	5.1859e+06	8.4009e+06	533.635	0.218337	0.231181
230	2008	6.25196e+06	5.50809e+06	275.806	0.25619	0.288571
231	2008	3.55503e+07	1.14557e+08	800.968	0.335117	0.427023
232	2008	3.16706e+06	6.17416e+06	274.076	0.310908	0.235794
233	2008	2.04974e+06	5.929e+06	110.032	0.222101	0.285558
234	2008	3.66934e+06	7.2838e+06	332.111	0.169483	0.208748
235	2008	3.95507e+06	5.04226e+06	353.969	0.2399	0.221446
236	2008	3.66247e+06	8.92225e+06	246.764	0.20118	0.255901
237	2008	3.98453e+06	4.79856e+06	302.634	0.316111	0.314232
238	2008	4.81654e+06	8.68857e+06	251.691	0.270153	0.223856
239	2008	4.23779e+06	4.06895e+06	231.812	0.317276	0.269657
240	2008	4.39042e+06	6.34483e+06	351.285	0.268242	0.216833
241	2008	5.6317e+06	9.96855e+06	377.935	0.242357	0.253388
242	2008	3.7946e+06	6.76642e+06	79.1598	0.304212	0.357254
243	2008	5.89923e+06	1.20553e+07	489.68	0.149942	0.352281
244	2008	7.89597e+06	2.34499e+07	239.522	0.270962	0.419682
245	2008	3.38734e+06	8.32891e+06	205.983	0.145501	0.30887
246	2008	1.53958e+06	2.57362e+06	177.899	0.0967524	0.296346
247	2008	2.41679e+06	6.64299e+06	384.629	0.0829234	0.225931
248	2008	943413	3.88729e+06	83.6355	0.0939306	0.219653
249	2008	6.81832e+06	1.60808e+07	425.625	0.174009	0.261013
250	2008	1.51848e+07	3.39747e+07	369.931	0.239312	0.413104
251	2008	1.74535e+06	4.48605e+06	173.738	0.114519	0.170416
252	2008	1.4321e+06	2.72801e+06	157.248	0.0878477	0.224012
253	2008	5.3196e+06	6.66333e+06	149.073	0.170516	0.269022
254	2008	1.6003e+06	4.49757e+06	180.654	0.0813802	0.205078
255	2008	6.49201e+06	1.69214e+07	261.164	0.146993	0.323497
256	2008	6.0079e+06	1.15459e+07	165.158	0.149197	0.339943
257	2008	4.54901e+06	7.28493e+06	408.165	0.13267	0.304727
258	2008	1.12915e+06	2.40988e+06	62.9095	0.228643	0.286432
259	2008	6.35504e+06	1.52141e+07	377.524	0.202735	0.220434
260	2008	6.3183e+06	1.26904e+07	279.528	0.289202	0.271831
261	2008	1.954e+07	6.01518e+07	571.186	0.29056	0.424012
262	2008	1.4782e+06	4.50401e+06	179.336	0.126437	0.354553
263	2008	3.13177e+06	4.62795e+06	281.148	0.139022	0.47651
264	2008	2.03226e+06	4.72775e+06	223.26	0.0140281	0.0674683
265	2008	1.26519e+06	8.31651e+06	13.2351	0.518582	0.380525
266	2008	2.20122e+06	4.52068e+06	68.2045	0.16699	0.386408
267	2008	1.57239e+06	4.06704e+06	92.2398	0.25693	0.627932
268	2008	2.09744e+06	4.44884e+06	140.681	0.131703	0.300094
269	2008	1.86741e+06	3.04069e+06	33.6679	0.26087	0.365942
270	2008	2.22343e+06	4.32076e+06	126.769	0.191919	0.215488
271	2008	2.22194e+06	5.3705e+06	183.846	0.0976845	0.333575
272	2008	8.00953e+06	17841187	229.446	0.26972	0.464377
273	2008	971415	2.21324e+06	212.025	0.132899	0.280782
274	2008	1.5754e+06	3.61634e+06	162.488	0.0725352	0.214789
275	2008	2.0649e+06	4.54833e+06	254.314	0.144451	0.27217
276	2008	1.13186e+06	2.19787e+06	197.522	0.0802469	0.173525
277	2008	643192	2.13951e+06	104.811	0.206566	0.229822
278	2008	1.69982e+06	4.75481e+06	52.3066	0.318612	0.347003
279	2008	1.50878e+06	3.34891e+06	95.8531	0.216418	0.301493
280	2008	4.3307e+06	1.29639e+07	107.573	0.272928	0.464088
281	2008	1.05547e+06	3.19054e+06	80.657	0.300172	0.204117
1	2009	1.07098e+08	2.46597e+08	996.584	0.19994	0.737754
2	2009	6.81563e+07	1.36012e+08	773.049	0.415002	0.473203
3	2009	1.66632e+07	3.84438e+07	862.214	0.307432	0.208935
4	2009	1.83277e+07	3.2806e+07	535.488	0.416581	0.295036
5	2009	6.24878e+06	1.63453e+07	277.565	0.269236	0.276692
6	2009	1.92641e+07	4.34897e+07	703.612	0.392952	0.306872
7	2009	6.77598e+06	1.59831e+07	325.599	0.382067	0.231691
8	2009	1.03974e+07	3.88366e+07	308.478	0.355926	0.278838
9	2009	7.67758e+06	1.46336e+07	214.374	0.241047	0.322677
10	2009	2.80623e+07	7.74873e+07	729.465	0.358863	0.348634
11	2009	3.41949e+07	5.69203e+07	547.727	0.393586	0.307418
12	2009	1.08242e+07	2.8429e+07	536.331	0.327808	0.268617
13	2009	6.69276e+06	1.64713e+07	345.033	0.209843	0.292722
14	2009	5.49967e+06	1.70601e+07	237.072	0.225279	0.348699
15	2009	4.10271e+07	1.30679e+08	555.035	0.275883	0.481413
16	2009	2.4269e+06	6.11218e+06	148.931	0.260909	0.390909
17	2009	7.03514e+06	1.46348e+07	172.432	0.341567	0.385009
18	2009	4.37751e+06	1.18754e+07	265.376	0.233593	0.337041
19	2009	7.07044e+06	8.78739e+06	240.271	0.191756	0.392473
20	2009	6.1825e+06	1.01073e+07	142.122	0.297483	0.351259
21	2009	6.2362e+06	1.00305e+07	120.418	0.40566	0.398922
22	2009	1.80546e+07	2.68843e+07	272.68	0.314223	0.414553
23	2009	6.76996e+06	1.44747e+07	100.705	0.29461	0.315056
24	2009	5.0201e+06	8.31037e+06	218.644	0.227904	0.34843
25	2009	6.05621e+06	1.26154e+07	187.947	0.21489	0.395939
26	2009	8.02676e+06	2.15665e+07	182.06	0.23607	0.506598
27	2009	4.04175e+07	1.0411e+08	452.982	0.316462	0.50587
28	2009	1.40691e+08	3.42037e+08	1097.64	0.397425	0.556977
29	2009	2.27786e+07	6.79285e+07	267.286	0.56042	0.342619
30	2009	9.71298e+06	3.24006e+07	396.791	0.318101	0.399289
31	2009	7.80176e+06	3.11275e+07	364.463	0.316613	0.364225
32	2009	4.01311e+07	1.12807e+08	467.813	0.414005	0.473657
33	2009	2.63903e+07	7.51703e+07	566.528	0.449935	0.365991
34	2009	6.73445e+06	2.4814e+07	401.575	0.37975	0.303177
35	2009	7.01384e+07	1.56483e+08	470.428	0.571474	0.374744
36	2009	1.49782e+07	3.75504e+07	374.372	0.417004	0.347169
37	2009	4.77366e+07	1.02056e+08	345.9	0.548681	0.385029
38	2009	2.13064e+07	5.48404e+07	711.343	0.359184	0.317405
39	2009	1.73349e+07	4.71034e+07	603.454	0.306921	0.359492
40	2009	1.64294e+07	3.87653e+07	340.811	0.507824	0.35358
41	2009	1.51281e+07	3.25748e+07	200.475	0.505979	0.310034
42	2009	4.81558e+07	1.05443e+08	513.048	0.465262	0.400489
43	2009	1.06129e+07	3.68549e+07	194.572	0.438316	0.385816
44	2009	1.86513e+07	5.68762e+07	254.955	0.606908	0.27471
45	2009	1.71034e+07	3.93383e+07	348.108	0.450621	0.322313
46	2009	5.09287e+06	1.80469e+07	193.236	0.24619	0.333489
47	2009	3.88065e+07	1.21917e+08	428.694	0.538616	0.304961
48	2009	5.66092e+06	2.03101e+07	187.583	0.289788	0.289042
49	2009	2.28448e+07	5.76662e+07	328.634	0.522569	0.318733
50	2009	1.99279e+07	4.96604e+07	434.287	0.428266	0.365368
51	2009	2.47249e+07	5.36118e+07	584.917	0.479942	0.362795
52	2009	4.98443e+06	1.67562e+07	72.6502	0.425019	0.409553
53	2009	2.44568e+07	5.13188e+07	464.99	0.334536	0.409564
54	2009	6.80203e+06	1.23908e+07	213.828	0.302324	0.353012
55	2009	5.87632e+06	1.5877e+07	226.037	0.22354	0.301288
56	2009	5.81357e+06	1.0791e+07	244.879	0.182042	0.344624
57	2009	6.49876e+06	1.18855e+07	232.969	0.339031	0.31978
58	2009	2.8278e+07	3.56451e+07	496.283	0.573218	0.252602
59	2009	6.77242e+06	1.88706e+07	197.58	0.226928	0.366582
60	2009	1.63413e+07	5.30571e+07	129.018	0.4285	0.523597
61	2009	1.06234e+07	1.70964e+07	343.881	0.298702	0.282535
62	2009	8.34897e+06	4.14878e+07	700.813	0.229872	0.32055
63	2009	4.29879e+06	9.7741e+06	94.2783	0.341829	0.304757
64	2009	2.15189e+07	4.2245e+07	137.702	0.36865	0.343113
65	2009	1.25102e+07	3.41798e+07	281.604	0.353917	0.252403
66	2009	3.20696e+07	7.2276e+07	450.034	0.339149	0.454575
67	2009	2.15852e+07	3.46421e+07	620.149	0.275939	0.327285
68	2009	12516441	2.41486e+07	440.798	0.210566	0.263155
69	2009	7.75966e+06	1.84194e+07	213.174	0.255101	0.257915
70	2009	2.09555e+07	3.82509e+07	776.979	0.293619	0.250629
71	2009	4.72432e+07	1.03049e+08	569.131	0.436072	0.356371
72	2009	1.98251e+07	5.2763e+07	188.713	0.388778	0.34756
73	2009	1.52282e+07	3.62785e+07	414.644	0.36193	0.349787
74	2009	2.54683e+07	7.22907e+07	647.408	0.339361	0.298212
75	2009	1.47204e+07	3.88049e+07	424.476	0.230341	0.25587
76	2009	3.61584e+07	1.14239e+08	486.386	0.354178	0.300657
77	2009	1.12362e+07	2.39288e+07	288.542	0.311189	0.345248
78	2009	2.43033e+07	4.13964e+07	314.368	0.445381	0.29156
79	2009	8.75652e+07	1.16924e+08	597.414	0.402464	0.489509
80	2009	14600563	2.43709e+07	111.165	0.671603	0.261213
81	2009	7.74013e+06	1.58014e+07	311.022	0.246798	0.266517
82	2009	1.3177e+07	1.89948e+07	294.354	0.390307	0.258606
83	2009	7.73521e+06	1.08948e+07	488.016	0.320353	0.259071
84	2009	1.38542e+07	2.37227e+07	243.861	0.43986	0.281903
85	2009	4.74867e+06	8.12436e+06	193.888	0.439448	0.213683
86	2009	3.95074e+06	9.44165e+06	256.078	0.238857	0.229359
87	2009	7.90986e+06	2.57923e+07	307.36	0.18628	0.209704
88	2009	3.96016e+06	1.33953e+07	262.371	0.197766	0.203159
89	2009	4.56253e+07	6.58183e+07	276.393	0.53938	0.389199
90	2009	1.01294e+07	1.25116e+07	383.979	0.431973	0.283954
91	2009	4.75407e+06	9.77577e+06	381.445	0.205735	0.308603
92	2009	5.58966e+06	1.21782e+07	244.749	0.214586	0.352034
93	2009	8.28204e+07	9.7e+07	184.918	0.539575	0.45979
94	2009	3.72674e+07	5.54877e+07	134.373	0.639351	0.342563
95	2009	3.41344e+06	8.08044e+06	207.353	0.187306	0.191144
96	2009	1.05909e+07	1.45783e+07	573.746	0.1344	0.23744
97	2009	1.26457e+07	1.18766e+07	552.823	0.228843	0.247553
98	2009	4.76259e+06	7.21998e+06	207.255	0.292683	0.245153
99	2009	1.01387e+07	1.85906e+07	77.1746	0.450117	0.481097
100	2009	5.11306e+06	1.15515e+07	235.628	0.254685	0.414379
101	2009	3.34948e+06	7.70136e+06	117.493	0.215008	0.399176
102	2009	2.42148e+06	6.77532e+06	229.14	0.216993	0.326914
103	2009	5.35485e+06	1.46122e+07	284.523	0.198704	0.313175
104	2009	3.07971e+06	6.61157e+06	97.26	0.426045	0.340836
105	2009	1.30862e+07	3.7746e+07	272.6	0.315003	0.53676
106	2009	5.15911e+06	1.43982e+07	238.913	0.299748	0.302267
107	2009	6.37904e+06	12469925	246.103	0.268746	0.313183
108	2009	7.4716e+06	1.27829e+07	326.295	0.222051	0.333333
109	2009	4.98917e+06	1.17513e+07	161.662	0.298107	0.347792
110	2009	7.14193e+06	1.54391e+07	376.004	0.22218	0.263058
111	2009	3.20435e+06	1.06632e+07	160.38	0.0873672	0.308146
112	2009	7.92596e+06	2.11466e+07	227.605	0.154448	0.287544
113	2009	2.74566e+07	7.21092e+07	597.174	0.261721	0.365282
114	2009	1.21342e+07	5.19773e+07	345.295	0.210431	0.340813
115	2009	6.54166e+06	1.17846e+07	267.698	0.160765	0.332153
116	2009	3.07954e+06	1.10321e+07	97.7108	0.259669	0.377532
117	2009	4.81347e+06	1.56624e+07	179.042	0.204334	0.335397
118	2009	3.40502e+06	1.12514e+07	102.4	0.238298	0.402128
119	2009	1.9588e+06	2.60932e+06	137.639	0.108263	0.382392
120	2009	1.84739e+06	2.76449e+06	100.585	0.196151	0.409697
121	2009	6.79334e+06	8.90012e+06	451.576	0.164936	0.296944
122	2009	4.21016e+06	4.6459e+06	199.305	0.134929	0.365995
123	2009	1.87568e+06	3.02652e+06	86.4423	0.349093	0.40977
124	2009	5.71633e+06	5.11668e+06	458.363	0.167818	0.242033
125	2009	2.54204e+06	5.52207e+06	119.151	0.227054	0.400975
126	2009	2.25419e+07	2.65117e+07	221.356	0.270535	0.408191
127	2009	3.04028e+07	5.61106e+07	783.44	0.254071	0.421517
128	2009	3.38715e+06	3.54073e+06	150.676	0.260852	0.386852
129	2009	2.07706e+06	3.67519e+06	73.2954	0.332779	0.390687
130	2009	5.38113e+06	8.32181e+06	213.771	0.180293	0.430588
131	2009	7.0615e+06	1.6276e+07	434.759	0.228816	0.283883
132	2009	5.07358e+06	1.00058e+07	254.581	0.204918	0.303791
133	2009	4.21974e+06	7.63979e+06	421.382	0.16055	0.327523
134	2009	4.96439e+06	1.25357e+07	323.733	0.299965	0.253366
135	2009	2.00023e+06	6.88793e+06	112.862	0.254848	0.33795
136	2009	5.71672e+06	1.23847e+07	317.838	0.265928	0.244559
137	2009	5.39046e+06	7.90099e+06	706.269	0.313137	0.229933
138	2009	1.75018e+07	6.5879e+07	346.908	0.370358	0.398046
139	2009	3.20166e+06	8.0642e+06	153.706	0.330009	0.302811
140	2009	4.48183e+06	1.29634e+07	171.199	0.416603	0.341276
141	2009	2.63403e+06	1.137e+07	104.899	0.227373	0.318985
142	2009	5.30176e+06	11352949	498.299	0.242186	0.198729
143	2009	6.54167e+06	1.78774e+07	90.7878	0.412943	0.346687
144	2009	5.12238e+06	7.84201e+06	448.391	0.224525	0.254329
145	2009	3.60922e+06	6.92756e+06	52.2307	0.360802	0.420935
146	2009	7.46963e+06	2.26255e+07	162.431	0.341246	0.436944
147	2009	4.12195e+06	1.54056e+07	196.082	0.273011	0.297972
148	2009	7.39469e+06	1.8433e+07	343.33	0.252542	0.355572
149	2009	3.37697e+06	7.5378e+06	112.026	0.336001	0.366853
150	2009	6.60048e+06	2.01766e+07	509.209	0.358221	0.306036
151	2009	1.77697e+07	4.51237e+07	347.735	0.236987	0.508663
152	2009	6.45198e+06	1.4515e+07	384.506	0.271597	0.313328
153	2009	2.09372e+06	5.14734e+06	83.7785	0.266667	0.338054
154	2009	4.64797e+06	1.2243e+07	279.08	0.206526	0.349835
155	2009	3.2978e+06	1.04358e+07	87.1277	0.349942	0.334101
156	2009	3.95157e+06	1.19745e+07	130.702	0.433118	0.27968
157	2009	5.23435e+06	1.29915e+07	341.98	0.237446	0.275079
158	2009	8.48284e+06	1.50958e+07	627.178	0.300009	0.281058
159	2009	9.61664e+06	2.29036e+07	412.405	0.332641	0.224388
160	2009	6.55574e+06	1.34945e+07	290.848	0.216941	0.162726
161	2009	3.37973e+06	8.21843e+06	114.973	0.354375	0.277824
162	2009	9.55594e+06	3.13675e+07	429.738	0.277356	0.1875
163	2009	1.02462e+07	2.58761e+07	262.527	0.335114	0.276495
164	2009	6.31115e+06	1.65359e+07	165.175	0.179193	0.218513
165	2009	2.00794e+07	4.52905e+07	499.993	0.300584	0.309739
166	2009	6.81174e+06	1.21346e+07	379.292	0.243684	0.229067
167	2009	2.91629e+07	7.46758e+07	526.313	0.340535	0.410982
168	2009	9.07489e+06	2.18527e+07	655.396	0.244444	0.220537
169	2009	1.04446e+07	2.14276e+07	349.122	0.344168	0.270952
170	2009	9.81241e+06	1.91646e+07	383.048	0.26194	0.225047
171	2009	9.46948e+06	2.1672e+07	868.298	0.223974	0.237798
172	2009	5.42122e+06	1.00646e+07	198.64	0.326566	0.225943
173	2009	1.67767e+07	3.74554e+07	840.056	0.2551	0.237795
174	2009	8.10833e+06	1.63883e+07	628.241	0.254408	0.252818
175	2009	8.36273e+06	2.72217e+07	619.506	0.20398	0.302233
176	2009	4.97159e+06	7.88283e+06	266.199	0.185481	0.376938
177	2009	1.0144e+07	1.46208e+07	443.801	0.299205	0.385023
178	2009	3.21764e+06	5.42209e+06	194.265	0.210039	0.333591
179	2009	6.10815e+06	1.05276e+07	398.47	0.332058	0.353964
180	2009	5.14808e+06	8.77466e+06	226.882	0.248719	0.337592
181	2009	5.91847e+06	1.43805e+07	557.397	0.27688	0.360521
182	2009	1.05411e+07	2.26098e+07	302.487	0.248848	0.376959
183	2009	3.91941e+07	9.49693e+07	629.701	0.374008	0.489757
184	2009	6.27617e+06	1.12333e+07	498.945	0.210197	0.364063
185	2009	2.51683e+06	5.58356e+06	80.82	0.317964	0.345086
186	2009	5.78773e+06	9.69721e+06	194.86	0.401418	0.392199
187	2009	3.75803e+06	7.66633e+06	219.029	0.254335	0.435381
188	2009	1.05263e+07	1.30302e+07	441.565	0.176761	0.29924
189	2009	1.0982e+07	1.71184e+07	400.029	0.226384	0.35928
190	2009	1.8747e+06	3.54063e+06	118.337	0.108289	0.307375
191	2009	4.93978e+06	9.79583e+06	336.925	0.174687	0.322861
192	2009	4.83149e+06	7.867e+06	364.371	0.132151	0.318411
193	2009	2.75497e+07	7.69028e+07	466.554	0.316961	0.401091
194	2009	5.14208e+06	7.10623e+06	301.11	0.208691	0.298633
195	2009	6.30067e+06	1.45018e+07	211.413	0.270978	0.282534
196	2009	9.05899e+06	1.4799e+07	274.094	0.294152	0.322698
197	2009	5.73243e+06	1.39489e+07	547.143	0.169327	0.310373
198	2009	9.94248e+06	1.2546e+07	529.715	0.197138	0.325114
199	2009	6.10346e+06	1.37774e+07	420.063	0.175772	0.314855
200	2009	7.6132e+06	1.41693e+07	339.295	0.28229	0.340409
201	2009	6.18725e+06	1.53192e+07	210.097	0.134757	0.354424
202	2009	6.88902e+06	1.97385e+07	246.509	0.132296	0.2607
203	2009	7.08463e+06	2.24153e+07	354.998	0.198941	0.267163
204	2009	4.17938e+06	2.07915e+07	223.981	0.0992439	0.303403
205	2009	1.70345e+07	4.66415e+07	169.764	0.305737	0.539579
206	2009	4.5866e+06	1.55944e+07	133.978	0.142697	0.302247
207	2009	1.39957e+07	4.27568e+07	175.779	0.300063	0.429379
208	2009	1.52135e+07	4.58247e+07	115.562	0.272825	0.414608
209	2009	2.49496e+06	4.52004e+06	37.155	0.387327	0.536238
210	2009	8.96507e+06	1.94482e+07	355.2	0.211405	0.250441
211	2009	2.98483e+06	5.29012e+06	176.687	0.142601	0.25427
212	2009	3.55096e+06	1.25846e+07	284.331	0.0601358	0.232676
213	2009	2.61298e+06	7.21814e+06	155.443	0.160139	0.18799
214	2009	4.42816e+06	1.67717e+07	276.708	0.143564	0.19802
215	2009	8.19429e+06	1.62727e+07	255.179	0.206464	0.307767
216	2009	4.22394e+06	8.60024e+06	219.508	0.19971	0.280198
217	2009	3.99549e+06	9.9409e+06	353.853	0.226614	0.278043
218	2009	2.84802e+06	5.41302e+06	167.981	0.207817	0.21498
219	2009	1.34401e+07	3.06054e+07	484.518	0.16704	0.325264
220	2009	6.19729e+06	1.24772e+07	453.631	0.266067	0.216928
221	2009	3.82772e+06	9.48458e+06	257.699	0.267537	0.226278
222	2009	2.1256e+06	5.70354e+06	60.3443	0.13374	0.335111
223	2009	3.21921e+06	7.38713e+06	111.205	0.293605	0.299339
224	2009	5.30084e+07	1.70188e+08	2294.17	0.213137	0.347225
225	2009	7.66418e+06	1.50805e+07	384.477	0.307138	0.291592
226	2009	2.26664e+06	7.7409e+06	220.761	0.22325	0.248748
227	2009	2.10009e+06	4.39119e+06	283.199	0.142856	0.243508
228	2009	5.97377e+06	1.68735e+07	464.182	0.180695	0.255457
229	2009	5.9586e+06	1.19726e+07	531.914	0.214017	0.256586
230	2009	7.15224e+06	1.14601e+07	274.178	0.284808	0.277227
231	2009	4.07762e+07	1.38828e+08	804.483	0.339177	0.443307
232	2009	3.63261e+06	9.09148e+06	273.225	0.322258	0.246522
233	2009	2.35515e+06	8.27747e+06	109.523	0.228724	0.290081
234	2009	4.20873e+06	9.20057e+06	331.794	0.175395	0.222216
235	2009	4.53646e+06	7.047e+06	353.911	0.23796	0.255122
236	2009	4.19352e+06	1.13074e+07	245.708	0.201575	0.254252
237	2009	4.61249e+06	6.6828e+06	300.445	0.298329	0.309011
238	2009	5.55347e+06	1.13304e+07	249.343	0.268293	0.231517
239	2009	4.85396e+06	5.79461e+06	231.886	0.324944	0.289003
240	2009	5.02703e+06	8.79603e+06	350.946	0.2687	0.239107
241	2009	6.47082e+06	1.25759e+07	377.615	0.249308	0.245423
242	2009	4.2196e+06	8.43284e+06	78.7661	0.304377	0.358725
243	2009	6.64843e+06	1.42725e+07	502.55	0.151956	0.362194
244	2009	8.94613e+06	2.82156e+07	245.686	0.269044	0.428341
245	2009	3.77689e+06	9.72794e+06	213.741	0.156168	0.33159
246	2009	1.71663e+06	2.97754e+06	183.047	0.10388	0.30352
247	2009	2.72373e+06	8.32987e+06	392.171	0.0904104	0.227311
248	2009	1.06606e+06	4.90025e+06	84.2514	0.105634	0.232394
249	2009	7.69107e+06	1.96658e+07	430.742	0.166088	0.291055
250	2009	1.71284e+07	4.54493e+07	373.263	0.21089	0.441718
251	2009	1.97399e+06	5.60762e+06	174.913	0.123877	0.174573
252	2009	1.59536e+06	3.52185e+06	167.482	0.0911722	0.228654
253	2009	5.94572e+06	8.24203e+06	149.839	0.169014	0.283702
254	2009	1.81954e+06	5.6557e+06	174.5	0.0829082	0.211735
255	2009	7.35545e+06	2.28888e+07	266.719	0.148971	0.331852
256	2009	6.74086e+06	1.54168e+07	168.977	0.142592	0.358753
257	2009	5.19951e+06	1.11209e+07	413.592	0.143764	0.295413
258	2009	1.30079e+06	2.96816e+06	63.3616	0.251611	0.363659
259	2009	7.25746e+06	2.09065e+07	383.526	0.220074	0.224021
260	2009	7.26604e+06	1.71783e+07	281.328	0.329186	0.266745
261	2009	2.23733e+07	7.67446e+07	580.563	0.284463	0.451483
262	2009	1.68662e+06	6.0394e+06	180.518	0.135159	0.355124
263	2009	3.58587e+06	6.31188e+06	283.385	0.155945	0.479238
264	2009	2.3371e+06	6.70613e+06	225.468	0.248131	0.272683
265	2009	1.3917e+06	7.91805e+06	15.1881	0.513259	0.392643
266	2009	2.5248e+06	6.80344e+06	70.1696	0.17008	0.388699
267	2009	1.75322e+06	4.54952e+06	94.8766	0.238373	0.252511
268	2009	2.30761e+06	5.24362e+06	144.771	0.131758	0.296408
269	2009	2.13258e+06	3.56302e+06	34.619	0.262666	0.367589
270	2009	2.47045e+06	5.25724e+06	130.667	0.194689	0.217226
271	2009	2.53968e+06	8.05489e+06	189.906	0.147367	0.288564
272	2009	8.87456e+06	2.07548e+07	235.492	0.274828	0.472714
273	2009	1.07147e+06	3.13954e+06	217.91	0.148718	0.282679
274	2009	1.74082e+06	5.03366e+06	167.215	0.134957	0.350954
275	2009	2.27965e+06	5.95457e+06	261.764	0.148261	0.305415
276	2009	1.39785e+06	3.802e+06	203.166	0.0876366	0.16612
277	2009	738384	2.70668e+06	107.844	0.231806	0.247978
278	2009	1.92419e+06	6.14962e+06	53.5268	0.357888	0.359153
279	2009	1.70492e+06	4.51278e+06	98.5562	0.206975	0.323756
280	2009	4.89369e+06	1.61436e+07	111.73	0.275411	0.507889
281	2009	1.20112e+06	3.82571e+06	83.7882	0.313753	0.219247
1	2010	1.18129e+08	2.73825e+08	1039.95	0.196491	0.74399
2	2010	8.00155e+07	1.81608e+08	804.458	0.414848	0.483738
3	2010	1.89961e+07	4.78506e+07	869.962	0.297697	0.201992
4	2010	2.09853e+07	4.25185e+07	547.667	0.416814	0.304216
5	2010	6.96114e+06	2.14461e+07	279.465	0.270862	0.279254
6	2010	2.17877e+07	5.56227e+07	721.965	0.404641	0.304225
7	2010	7.69412e+06	1.87031e+07	329.848	0.392729	0.231598
8	2010	1.16971e+07	4.32626e+07	313.978	0.379816	0.28057
9	2010	8.62192e+06	1.77348e+07	216.028	0.248134	0.312189
10	2010	3.14971e+07	9.63674e+07	741.192	0.358989	0.355491
11	2010	3.86744e+07	7.51179e+07	550.747	0.38012	0.324666
12	2010	1.21448e+07	3.47867e+07	548.521	0.329441	0.280011
13	2010	7.63978e+06	2.28987e+07	349.158	0.221077	0.302787
14	2010	6.37962e+06	2.34984e+07	238.839	0.219341	0.370007
15	2010	4.68243e+07	1.54997e+08	563.225	0.272806	0.501434
16	2010	2.85161e+06	8.62686e+06	150.574	0.251818	0.399091
17	2010	8.23252e+06	1.92692e+07	172.905	0.334468	0.398298
18	2010	5.10418e+06	1.55761e+07	265.52	0.241776	0.326206
19	2010	8.21585e+06	1.28145e+07	241.343	0.206475	0.368357
20	2010	7.1717e+06	1.28884e+07	143.483	0.309843	0.340045
21	2010	7.23399e+06	13057139	121.004	0.381818	0.427273
22	2010	2.09434e+07	3.48612e+07	275.343	0.348356	0.35201
23	2010	7.88024e+06	1.92199e+07	102.728	0.298379	0.291706
24	2010	5.79822e+06	1.10641e+07	220.524	0.224727	0.357091
25	2010	7.01309e+06	1.73678e+07	188.911	0.25	0.372517
26	2010	9.45552e+06	2.82078e+07	184.347	0.249103	0.48313
27	2010	4.65609e+07	1.30062e+08	459.002	0.31452	0.513426
28	2010	1.55239e+08	3.58017e+08	1147.55	0.406766	0.559131
29	2010	2.57626e+07	79453472	274.577	0.555349	0.357143
30	2010	1.10582e+07	4.19613e+07	409.993	0.319142	0.392037
31	2010	8.8628e+06	3.86893e+07	378.783	0.317445	0.378021
32	2010	4.53722e+07	1.30367e+08	481.286	0.381826	0.506116
33	2010	2.9821e+07	8.65788e+07	580.599	0.465387	0.360147
34	2010	7.65707e+06	3.10652e+07	415.731	0.403182	0.298109
35	2010	7.94668e+07	1.72671e+08	485.273	0.560346	0.392463
36	2010	1.70003e+07	4.70868e+07	384.05	0.417165	0.347168
37	2010	5.40378e+07	1.17897e+08	355.062	0.550353	0.390008
38	2010	2.42915e+07	6.71061e+07	740.391	0.359324	0.328788
39	2010	1.96873e+07	5.87431e+07	621.085	0.316681	0.36549
40	2010	1.86457e+07	4.64509e+07	349.4	0.511456	0.358827
41	2010	1.71401e+07	4.07872e+07	206.016	0.495332	0.318506
42	2010	5.39345e+07	1.1962e+08	533.723	0.457129	0.422162
43	2010	1.18971e+07	3.97122e+07	201.355	0.494163	0.312952
44	2010	2.12066e+07	6.4551e+07	264.569	0.608942	0.280856
45	2010	1.92584e+07	4.24255e+07	361.42	0.483526	0.308382
46	2010	5.74985e+06	1.91675e+07	201.099	0.246366	0.334302
47	2010	4.36573e+07	1.29738e+08	444.625	0.559496	0.372928
48	2010	6.42514e+06	2.26209e+07	194.585	0.289617	0.28025
49	2010	2.53578e+07	6.31675e+07	339.936	0.528379	0.32124
50	2010	2.25584e+07	5.33382e+07	451.642	0.436072	0.359086
51	2010	2.74693e+07	5.67177e+07	609.377	0.489354	0.375917
52	2010	5.54767e+06	1.88042e+07	74.9484	0.397301	0.43928
53	2010	2.79296e+07	6.70263e+07	495.082	0.335123	0.429959
54	2010	7.74683e+06	1.63895e+07	240.965	0.323249	0.352381
55	2010	6.56385e+06	1.99004e+07	240.604	0.210618	0.326138
56	2010	6.68561e+06	1.3076e+07	260.127	0.190734	0.352587
57	2010	7.49307e+06	1.51693e+07	247.993	0.340883	0.321065
58	2010	3.18976e+07	4.33952e+07	525.259	0.578413	0.255752
59	2010	7.66638e+06	2.46082e+07	209.048	0.226748	0.369993
60	2010	1.88089e+07	5.70914e+07	138.131	0.441341	0.517733
61	2010	1.22095e+07	2.29023e+07	365.13	0.301743	0.272331
62	2010	9.54287e+06	4.28701e+07	713.537	0.23961	0.321429
63	2010	4.81465e+06	1.17362e+07	94.2825	0.350854	0.316689
64	2010	2.44024e+07	5.03699e+07	137.58	0.371972	0.362457
65	2010	1.41978e+07	3.8928e+07	281.247	0.366486	0.271626
66	2010	3.61264e+07	8.3327e+07	449.555	0.352677	0.443682
67	2010	2.43697e+07	4.42391e+07	627.381	0.295422	0.325668
68	2010	1.41686e+07	2.98294e+07	444.681	0.212147	0.260507
69	2010	8.72962e+06	2.36263e+07	214.27	0.256937	0.273585
70	2010	2.36588e+07	4.72689e+07	798.294	0.298615	0.249528
71	2010	5.33376e+07	1.20484e+08	568.3	0.424318	0.376789
72	2010	2.23489e+07	5.83169e+07	188.736	0.397278	0.348671
73	2010	1.73144e+07	4.42518e+07	414.526	0.371701	0.350397
74	2010	2.88556e+07	8.6157e+07	650.266	0.337485	0.299922
75	2010	1.66194e+07	4.5392e+07	424.327	0.243854	0.271096
76	2010	4.12567e+07	1.27834e+08	484.577	0.358205	0.303983
77	2010	1.26519e+07	2.81405e+07	291.004	0.3125	0.353879
78	2010	2.76353e+07	4.90829e+07	314.32	0.456731	0.291667
79	2010	9.91238e+07	1.3569e+08	615.569	0.396528	0.503992
80	2010	1.663e+07	2.8103e+07	113.914	0.672635	0.26079
81	2010	9.09466e+06	1.91776e+07	322.552	0.283298	0.26723
82	2010	1.50876e+07	2.2961e+07	299.545	0.409585	0.262586
83	2010	9.25131e+06	1.49915e+07	505.343	0.346617	0.296992
84	2010	1.63466e+07	2.96244e+07	257.547	0.46946	0.288175
85	2010	5.41823e+06	9.031e+06	199.216	0.45933	0.219412
86	2010	4.66582e+06	1.18914e+07	263.427	0.235628	0.225101
87	2010	9.31781e+06	3.24338e+07	315.726	0.20196	0.217202
88	2010	4.48686e+06	1.43606e+07	273.667	0.208721	0.225161
89	2010	5.21498e+07	7.53208e+07	283.212	0.53608	0.393073
90	2010	1.15374e+07	1.46322e+07	400.21	0.435477	0.266499
91	2010	5.42439e+06	1.06462e+07	393.063	0.219547	0.322474
92	2010	6.28837e+06	1.49801e+07	250.537	0.213836	0.359189
93	2010	9.29245e+07	1.05679e+08	198.437	0.514889	0.484685
94	2010	4.1106e+07	6.04754e+07	138.8	0.639453	0.342531
95	2010	3.8845e+06	1.01641e+07	215.916	0.20571	0.191801
96	2010	1.20948e+07	1.73211e+07	593.905	0.142722	0.231374
97	2010	1.42897e+07	1.29973e+07	570.539	0.223154	0.23255
98	2010	5.56271e+06	9.53196e+06	215.954	0.295121	0.252792
99	2010	1.14466e+07	2.14176e+07	79.9795	0.426945	0.47723
100	2010	5.83912e+06	1.50181e+07	239.18	0.256281	0.431443
101	2010	3.81171e+06	1.01149e+07	119.827	0.249089	0.370595
102	2010	2.8743e+06	9.69431e+06	231.677	0.220251	0.335551
103	2010	6.47937e+06	1.69082e+07	288.883	0.209084	0.297044
104	2010	3.51703e+06	8.49455e+06	98.5166	0.420221	0.344392
105	2010	1.45257e+07	4.17892e+07	275.331	0.323112	0.538898
106	2010	5.88138e+06	1.72076e+07	241.779	0.309406	0.308787
107	2010	7.25297e+06	1.60071e+07	249.749	0.274621	0.318182
108	2010	8.7343e+06	1.60365e+07	329.433	0.223541	0.346192
109	2010	5.67269e+06	1.42833e+07	162.886	0.302202	0.355353
110	2010	8.25607e+06	1.89173e+07	379.422	0.223106	0.26553
111	2010	3.82279e+06	1.23325e+07	161.353	0.0872093	0.311628
112	2010	8.92938e+06	2.58134e+07	230.954	0.137906	0.300361
113	2010	3.16575e+07	8.87465e+07	604.27	0.261431	0.377279
114	2010	1.3651e+07	6.12031e+07	345.599	0.205009	0.352941
115	2010	7.47057e+06	1.4836e+07	271.165	0.161078	0.366864
116	2010	3.51376e+06	1.40072e+07	98.5366	0.259928	0.370036
117	2010	5.63898e+06	2.01997e+07	180.049	0.203	0.335
118	2010	3.99068e+06	1.3271e+07	102.478	0.232604	0.421471
119	2010	2.19582e+06	3.90364e+06	138.88	0.117005	0.375975
120	2010	2.13743e+06	3.82446e+06	101.205	0.229839	0.40121
121	2010	8.05011e+06	1.23347e+07	452.897	0.177095	0.307926
122	2010	5.00588e+06	6.52234e+06	202.313	0.129228	0.381613
123	2010	2.17767e+06	4.06489e+06	86.9745	0.342529	0.425287
124	2010	6.56292e+06	7.61769e+06	467.327	0.149403	0.253369
125	2010	3.1801e+06	7.40712e+06	120.84	0.236088	0.399663
126	2010	2.52469e+07	3.29428e+07	223.057	0.269207	0.41303
127	2010	3.46591e+07	7.36476e+07	790.838	0.220421	0.461263
128	2010	3.93248e+06	4.59936e+06	150.83	0.251918	0.388747
129	2010	2.5984e+06	5.00033e+06	74.028	0.332589	0.419643
130	2010	6.25287e+06	1.21178e+07	215.427	0.183621	0.486244
131	2010	8.02187e+06	2.17238e+07	442.261	0.228732	0.28404
132	2010	5.80772e+06	1.36219e+07	260.226	0.207529	0.344471
133	2010	4.80206e+06	9.8857e+06	431.586	0.209455	0.299521
134	2010	5.61969e+06	1.65604e+07	330.83	0.305927	0.255224
135	2010	2.32226e+06	9.31641e+06	115.274	0.242674	0.347985
136	2010	6.60853e+06	1.74526e+07	323.855	0.277213	0.259134
137	2010	6.12572e+06	1.0169e+07	726.906	0.334181	0.228775
138	2010	2.05646e+07	8.61367e+07	355.572	0.334688	0.429028
139	2010	3.6563e+06	1.04711e+07	157.732	0.335426	0.304933
140	2010	5.06447e+06	1.52209e+07	175.282	0.423164	0.336866
141	2010	2.97909e+06	1.42232e+07	106.359	0.251606	0.320128
142	2010	6.0281e+06	1.47529e+07	506.343	0.197468	0.250633
143	2010	7.52293e+06	2.25865e+07	92.7454	0.388306	0.385307
144	2010	5.79341e+06	1.06073e+07	461.263	0.239932	0.274007
145	2010	4.22639e+06	9.39857e+06	53.1688	0.362832	0.424779
146	2010	8.82911e+06	3.10125e+07	164.873	0.341211	0.447563
147	2010	4.74024e+06	2.02563e+07	199.974	0.277202	0.294819
148	2010	8.45213e+06	2.42327e+07	351.146	0.287382	0.345443
149	2010	3.88689e+06	1.05988e+07	115.067	0.340206	0.371134
150	2010	7.57735e+06	2.64017e+07	522.111	0.349002	0.330048
151	2010	2.02575e+07	5.76452e+07	354.207	0.249487	0.506494
152	2010	7.36171e+06	1.88685e+07	393.475	0.278073	0.322924
153	2010	2.38893e+06	6.89467e+06	85.983	0.266573	0.338505
154	2010	5.34564e+06	1.66464e+07	284.889	0.206037	0.360326
155	2010	3.81226e+06	1.50979e+07	83.2255	0.351049	0.334266
156	2010	4.49293e+06	1.65762e+07	132.649	0.443609	0.289474
157	2010	5.97763e+06	1.83287e+07	349.122	0.238187	0.28083
158	2010	9.65347e+06	2.0378e+07	639.844	0.308621	0.284673
159	2010	1.09149e+07	2.86765e+07	410.705	0.327273	0.236075
160	2010	7.3031e+06	1.69406e+07	289.507	0.274721	0.228719
161	2010	3.83261e+06	1.05999e+07	114.473	0.364583	0.27662
162	2010	1.09511e+07	3.91502e+07	426.571	0.358017	0.245999
163	2010	1.14655e+07	3.20465e+07	259.972	0.333175	0.281771
164	2010	7.27044e+06	2.09813e+07	162.685	0.23534	0.287037
165	2010	2.275e+07	5.67026e+07	496.985	0.301716	0.322549
166	2010	7.64277e+06	1.54796e+07	377.715	0.256174	0.222259
167	2010	3.29541e+07	9.20895e+07	680.269	0.338163	0.44641
168	2010	1.00822e+07	2.72906e+07	648.488	0.297271	0.236155
169	2010	1.1865e+07	2.6761e+07	345.885	0.340084	0.254872
170	2010	1.09114e+07	2.36811e+07	381.17	0.281371	0.240944
171	2010	1.05206e+07	2.68453e+07	864.889	0.271979	0.240812
172	2010	6.21813e+06	1.26964e+07	196.713	0.337863	0.231007
173	2010	1.87228e+07	4.62478e+07	838.285	0.264062	0.246744
174	2010	9.04889e+06	2.07671e+07	625.947	0.249643	0.240371
175	2010	9.3328e+06	3.38023e+07	614.729	0.240906	0.28839
176	2010	5.94105e+06	1.0612e+07	271.956	0.184902	0.388438
177	2010	1.17873e+07	2.03767e+07	455.124	0.266505	0.406629
178	2010	3.70672e+06	7.39873e+06	198.591	0.184193	0.415271
179	2010	7.03048e+06	1.441e+07	408.909	0.351157	0.326141
180	2010	5.95119e+06	1.17815e+07	231.308	0.28071	0.287124
181	2010	6.75297e+06	1.93154e+07	571.656	0.278736	0.364943
182	2010	1.22066e+07	2.8604e+07	306.884	0.279871	0.42483
183	2010	4.49556e+07	1.1815e+08	644.282	0.368033	0.500615
184	2010	7.10462e+06	1.53086e+07	506.791	0.23382	0.373173
185	2010	2.9019e+06	7.60872e+06	83.5142	0.320127	0.347068
186	2010	6.6964e+06	1.28356e+07	200.308	0.392173	0.405751
187	2010	4.35556e+06	1.067e+07	224.039	0.261682	0.413885
188	2010	1.21263e+07	1.69278e+07	452.374	0.183554	0.311364
189	2010	1.26051e+07	2.24157e+07	410.636	0.212698	0.345714
190	2010	2.16003e+06	4.4088e+06	119.607	0.119101	0.314607
191	2010	5.66593e+06	1.25634e+07	345.834	0.196307	0.299077
192	2010	5.54655e+06	1.03178e+07	370.053	0.134713	0.336953
193	2010	3.182e+07	9.63639e+07	473.638	0.320207	0.411224
194	2010	5.8774e+06	9.20581e+06	314.348	0.209302	0.302727
195	2010	7.25837e+06	1.84309e+07	209.798	0.284308	0.2652
196	2010	1.04541e+07	2.01557e+07	283.333	0.294883	0.326973
197	2010	6.56936e+06	1.75649e+07	576.417	0.16987	0.308608
198	2010	1.14438e+07	1.67197e+07	574.711	0.19616	0.336024
199	2010	6.97931e+06	1.9422e+07	443.328	0.179792	0.324814
200	2010	8.76812e+06	1.90518e+07	364.499	0.281846	0.349381
201	2010	7.38077e+06	1.94591e+07	212.543	0.145116	0.357209
202	2010	7.99126e+06	2.38696e+07	249.678	0.126303	0.167382
203	2010	8.1615e+06	2.75363e+07	358.605	0.207711	0.262438
204	2010	4.63912e+06	2.12473e+07	224.859	0.119349	0.304702
205	2010	1.976e+07	5.78295e+07	172.197	0.298518	0.559633
206	2010	5.2058e+06	1.90193e+07	145.984	0.147026	0.312009
207	2010	1.57732e+07	4.64072e+07	179.843	0.306949	0.440483
208	2010	1.81041e+07	5.79281e+07	119.378	0.288776	0.434694
209	2010	2.98647e+06	6.15584e+06	41.5216	0.403042	0.551331
210	2010	1.02005e+07	2.583e+07	358.342	0.203322	0.244854
211	2010	3.52209e+06	7.56303e+06	179.599	0.157595	0.253165
212	2010	3.99589e+06	1.4684e+07	275.641	0.082636	0.243201
213	2010	2.95528e+06	9.82186e+06	161.142	0.16965	0.185848
214	2010	5.08795e+06	2.09831e+07	280.081	0.155165	0.196923
215	2010	9.49227e+06	2.38109e+07	257.342	0.210647	0.324002
216	2010	4.94201e+06	1.20212e+07	225.31	0.277628	0.254987
217	2010	4.55645e+06	1.24921e+07	361.691	0.237524	0.272727
218	2010	3.22111e+06	7.69211e+06	168.033	0.204616	0.220836
219	2010	1.53486e+07	4.11268e+07	488.439	0.173307	0.326082
220	2010	7.17026e+06	1.6865e+07	465.804	0.267403	0.220442
221	2010	4.5167e+06	1.26734e+07	267.672	0.280879	0.218462
222	2010	2.50396e+06	8.56702e+06	63.0012	0.159132	0.345389
223	2010	3.78579e+06	1.10706e+07	115.203	0.192771	0.356282
224	2010	6.20729e+07	2.14329e+08	2360.72	0.290623	0.378484
225	2010	8.83986e+06	2.06168e+07	390.585	0.29839	0.291234
226	2010	2.62704e+06	1.10777e+07	224.092	0.219378	0.265692
227	2010	2.40881e+06	6.11825e+06	279.681	0.148509	0.239024
228	2010	6.87581e+06	2.03947e+07	494.108	0.19723	0.260224
229	2010	6.87027e+06	1.64091e+07	541.847	0.284223	0.30269
230	2010	8.18216e+06	1.54767e+07	280.503	0.2914	0.27371
231	2010	4.68926e+07	161968016	828.261	0.346686	0.454071
232	2010	4.15208e+06	1.24331e+07	274.938	0.315461	0.263716
233	2010	2.71549e+06	1.06426e+07	111.653	0.231899	0.306401
234	2010	4.86529e+06	1.15886e+07	336.013	0.19238	0.227187
235	2010	5.30766e+06	9.78146e+06	361.219	0.235523	0.245742
236	2010	4.84771e+06	1.38128e+07	251.62	0.224532	0.252079
237	2010	5.5396e+06	9.02765e+06	306.726	0.319684	0.273804
238	2010	6.45313e+06	1.45903e+07	254.698	0.257825	0.254111
239	2010	5.61118e+06	7.96092e+06	234.955	0.313789	0.283388
240	2010	5.85649e+06	1.18698e+07	362.077	0.282546	0.239014
241	2010	7.48027e+06	1.59253e+07	388.531	0.255148	0.246461
242	2010	4.85676e+06	10446905	80.2838	0.30581	0.359327
243	2010	7.62575e+06	1.77096e+07	519.171	0.152624	0.37477
244	2010	1.02254e+07	3.43927e+07	223.224	0.254244	0.466253
245	2010	4.37364e+06	1.17214e+07	211.333	0.138323	0.354491
246	2010	1.92434e+06	3.66206e+06	185.241	0.106258	0.318774
247	2010	3.1105e+06	1.07257e+07	411.386	0.0944538	0.233613
248	2010	1.22831e+06	6.24367e+06	86.2832	0.108183	0.256588
249	2010	8.6986e+06	2.40865e+07	448.753	0.178117	0.264631
250	2010	19526379	6.04532e+07	418.37	0.202448	0.451045
251	2010	2.22074e+06	6.97131e+06	181.034	0.13132	0.185817
252	2010	1.79e+06	5.27856e+06	174.214	0.0962644	0.233477
253	2010	6.70677e+06	10366381	165.202	0.172137	0.28935
254	2010	2.07792e+06	7.22309e+06	182.395	0.0840598	0.222291
255	2010	8.7015e+06	3.02247e+07	279.806	0.234715	0.306736
256	2010	7.65762e+06	2.01867e+07	176.727	0.149281	0.379496
257	2010	5.97944e+06	1.64356e+07	429.927	0.154858	0.286099
258	2010	1.50371e+06	3.69656e+06	65.5875	0.248175	0.374696
259	2010	8.30979e+06	2.79553e+07	399.244	0.204416	0.295775
260	2010	8.31235e+06	2.27314e+07	292.541	0.36917	0.261659
261	2010	2.56174e+07	9.74507e+07	600.858	0.304439	0.449958
262	2010	1.93793e+06	7.96125e+06	187.942	0.170578	0.304152
263	2010	4.12734e+06	8.40273e+06	292.879	0.171559	0.442814
264	2010	2.68766e+06	9.16404e+06	233.632	0.256695	0.2887
265	2010	1.63581e+06	7.62313e+06	16.0467	0.507937	0.404762
266	2010	2.97421e+06	9.98739e+06	72.0998	0.170686	0.393321
267	2010	1.95484e+06	5.23074e+06	96.3024	0.237978	0.252774
268	2010	2.61913e+06	6.4053e+06	140.784	0.130515	0.314338
269	2010	2.37442e+06	4.17214e+06	34.2134	0.281139	0.3879
270	2010	2.81385e+06	6.41716e+06	132.783	0.196448	0.220866
271	2010	2.94095e+06	1.1553e+07	190.779	0.152966	0.323803
272	2010	1.00105e+07	2.45883e+07	238.154	0.267422	0.501416
273	2010	1.1829e+06	4.53572e+06	221.106	0.153113	0.264295
274	2010	1.99324e+06	6.88146e+06	170.64	0.171938	0.330089
275	2010	2.54181e+06	7.54057e+06	269.946	0.156701	0.312371
276	2010	1.5628e+06	5.59084e+06	207.415	0.0901316	0.155921
277	2010	809269	3.41509e+06	109.989	0.235925	0.254692
278	2010	2.18203e+06	7.88597e+06	53.9527	0.338323	0.38024
279	2010	1.92656e+06	5.9485e+06	99.7642	0.205165	0.341463
280	2010	5.61795e+06	2.01891e+07	114.511	0.283429	0.470857
281	2010	1.36099e+06	5.02268e+06	85.1763	0.3086	0.224283
